# Supplementary material for: A closer look into close packing: pentacoordinated silicon in a high-pressure polymorph of danburite
Source: IUCrJ. 2017 Aug 10;4(Pt 5):671–7. doi: 10.1107/S2052252517010612 (PMC5619858; doi:10.1107/S2052252517010612)
Supplement: Supplementary file 2 [file m-04-00671-danburite_22.6Gpasup2.hkl]

data_danburite_22.6Gpa                                                          
_shelx_title ' dom1'                                                            
_shelx_refln_list_code          4                                               
_shelx_F_calc_maximum      175.77                                               
_exptl_crystal_F_000       488.00                                               
_reflns_d_resolution_high  0.4999                                               
                                                                                
loop_                                                                           
 _space_group_symop_operation_xyz                                               
 'x, y, z'                                                                      
 '-x, -y, z+1/2'                                                                
 '-x+1/2, y+1/2, -z'                                                            
 'x+1/2, -y+1/2, -z+1/2'                                                        
 '-x, -y, -z'                                                                   
 'x, y, -z-1/2'                                                                 
 'x-1/2, -y-1/2, z'                                                             
 '-x-1/2, y-1/2, z-1/2'                                                         
                                                                                
_cell_length_a     6.8576                                                       
_cell_length_b     8.1526                                                       
_cell_length_c     7.7457                                                       
_cell_angle_alpha  90.000                                                       
_cell_angle_beta   90.000                                                       
_cell_angle_gamma  90.000                                                       
                                                                                
_shelx_F_squared_multiplier     1.000                                           
                                                                                
loop_                                                                           
 _refln_index_h                                                                 
 _refln_index_k                                                                 
 _refln_index_l                                                                 
 _refln_F_squared_calc                                                          
 _refln_F_squared_meas                                                          
 _refln_F_squared_sigma                                                         
 _refln_observed_status                                                         
   2   1   0        339.26        351.47         6.10 o                         
   1   2   0        198.83        169.17         5.09 o                         
   2   2   0      11649.04      10990.96       114.34 o                         
   3   2   0      16376.33      15226.11       158.32 o                         
   4   2   0        284.75        270.84         9.73 o                         
   1   3   0       7225.58       7817.54        83.64 o                         
   2   3   0          4.72         48.43         3.73 o                         
   3   3   0       3885.72       4246.05        81.74 o                         
   4   3   0        263.11        294.84         7.70 o                         
   5   3   0          1.23          0.55         0.56 o                         
   6   3   0       4804.58       4894.49        83.87 o                         
   1   4   0         60.52         75.93         3.35 o                         
   2   4   0       4329.49       4663.79       116.13 o                         
   3   4   0       1256.72       1256.76        18.94 o                         
   4   4   0        539.04        538.85        11.51 o                         
   5   4   0        485.70        425.12        10.58 o                         
   6   4   0       1558.54       1551.17        24.97 o                         
   7   4   0        607.96        601.21        20.53 o                         
   1   5   0      10647.23      10329.19       113.42 o                         
   2   5   0       1060.45       1069.02        17.94 o                         
   3   5   0         22.25         22.67         2.14 o                         
   4   5   0        815.78        806.99        15.41 o                         
   5   5   0        735.72        748.52        15.26 o                         
   6   5   0        649.25        686.86        25.76 o                         
   7   5   0        132.65        128.55         6.41 o                         
   8   5   0         96.51         89.31         8.14 o                         
   1   6   0        136.49        158.66         6.51 o                         
   2   6   0       3700.37       3980.38        65.03 o                         
   3   6   0      12339.05      12825.58       139.92 o                         
   4   6   0        289.29        308.38        26.94 o                         
   5   6   0        231.16        244.42         8.40 o                         
   6   6   0         11.66         16.53         2.26 o                         
   7   6   0        757.74        787.11        17.80 o                         
   8   6   0        261.58        264.08        10.24 o                         
   9   6   0        348.88        331.92        17.19 o                         
  10   6   0         57.23         51.68         7.78 o                         
   1   7   0        456.82        414.95        13.71 o                         
   2   7   0        145.65        134.16         6.07 o                         
   3   7   0       1741.78       1830.14        29.12 o                         
   4   7   0        481.64        476.81        12.41 o                         
   5   7   0        341.19        340.87        10.59 o                         
   6   7   0       2507.74       2693.08        39.81 o                         
   7   7   0        644.47        651.63        23.08 o                         
   8   7   0          2.23          5.29         1.70 o                         
   9   7   0        205.02        205.18        13.56 o                         
  10   7   0          3.11          7.34         3.12 o                         
   1   8   0       2135.61       1919.94        44.85 o                         
   2   8   0        915.96        899.94        33.32 o                         
   3   8   0          1.72          2.71         0.80 o                         
   4   8   0        580.21        577.76        14.72 o                         
   5   8   0       3608.08       3761.16        51.75 o                         
   6   8   0        170.96        171.74         8.01 o                         
   7   8   0        845.46        843.47        19.86 o                         
   8   8   0         66.29         68.28         5.42 o                         
   9   8   0         21.75         21.12         3.05 o                         
   2   9   0        654.44        664.34        17.48 o                         
   3   9   0       1787.02       1774.93        44.88 o                         
   4   9   0       2042.89       2009.45        50.04 o                         
   5   9   0        383.26        411.05        12.95 o                         
   6   9   0        206.04        223.07         9.54 o                         
   7   9   0         40.36         38.11         4.04 o                         
   8   9   0        209.44        212.25        10.02 o                         
   9   9   0        144.31        119.59        16.28 o                         
   2  10   0          9.41         16.04         6.09 o                         
   3  10   0        204.14        201.77         9.47 o                         
   4  10   0        533.27        528.12        15.51 o                         
   5  10   0        716.68        720.32        18.99 o                         
   6  10   0        194.19        189.75        12.39 o                         
   7  10   0         80.74         78.20         5.93 o                         
   8  10   0         57.37         68.88         7.95 o                         
   2  11   0       1045.39        991.88        32.58 o                         
   3  11   0         83.05         85.35         6.52 o                         
   4  11   0       2577.45       2605.67        47.82 o                         
   5  11   0          4.72          3.62         1.44 o                         
   6  11   0          0.87         -0.19         1.10 o                         
   3  12   0        730.26        678.10        21.14 o                         
   4  12   0        278.50        251.92        27.48 o                         
   1   1   1         74.15         68.65         2.19 o                         
   2   1   1       3475.29       3536.91        37.89 o                         
   1   2   1       1434.67       1473.49        12.85 o                         
   2   2   1         53.20         53.59         1.56 o                         
   3   2   1        923.49        944.07         9.85 o                         
   4   2   1        531.09        502.13         9.99 o                         
   0   3   1       7055.04       7522.58       152.57 o                         
   1   3   1         33.12         28.19         1.35 o                         
   2   3   1        355.65        342.97         5.07 o                         
   3   3   1        413.86        429.85         6.14 o                         
   4   3   1        336.45        346.79         5.91 o                         
   5   3   1        105.03         85.52         3.03 o                         
   6   3   1         90.61         92.17         6.36 o                         
   1   4   1        329.83        334.55         5.68 o                         
   2   4   1        285.57        294.70         5.15 o                         
   3   4   1       1960.09       2093.22        27.85 o                         
   4   4   1       1000.00       1019.48        15.66 o                         
   5   4   1        162.04        153.29         4.25 o                         
   6   4   1        235.05        232.68         5.65 o                         
   7   4   1        164.77        163.09         7.16 o                         
   8   4   1        874.59        893.93        26.23 o                         
   0   5   1          6.56         11.85         2.59 o                         
   1   5   1        770.35        735.22        10.14 o                         
   2   5   1        134.95        137.60         3.71 o                         
   3   5   1          8.12         11.99         1.09 o                         
   4   5   1         48.62         47.36         2.31 o                         
   5   5   1        337.41        349.92         6.91 o                         
   6   5   1         36.69         34.52         2.16 o                         
   7   5   1        779.23        780.81        12.83 o                         
   8   5   1         12.18         11.33         2.16 o                         
   9   5   1        110.79         94.90         8.51 o                         
   1   6   1        487.36        468.79        13.87 o                         
   2   6   1        108.80        101.31         3.49 o                         
   3   6   1       1217.60       1234.47        14.94 o                         
   4   6   1        268.69        269.53         6.08 o                         
   5   6   1        169.59        162.35         4.77 o                         
   6   6   1        451.56        448.93         8.72 o                         
   7   6   1         38.20         39.01         2.58 o                         
   8   6   1        137.31        132.85         5.07 o                         
   9   6   1         56.07         50.39         4.67 o                         
  10   6   1          0.27          1.05         1.39 o                         
   1   7   1          1.88          1.83         1.23 o                         
   2   7   1         83.56         86.54         3.54 o                         
   3   7   1        146.20        145.61         4.59 o                         
   4   7   1         29.70         35.00         2.21 o                         
   5   7   1        274.03        283.00         6.81 o                         
   6   7   1        119.94        123.72         4.55 o                         
   7   7   1        148.90        152.26         5.26 o                         
   8   7   1        313.37        323.19         8.20 o                         
   9   7   1        223.54        222.77         7.14 o                         
  10   7   1         80.85         77.15         8.24 o                         
  11   7   1          2.99          3.95         2.44 o                         
   1   8   1        641.11        616.82        16.31 o                         
   2   8   1         52.40         54.90         2.97 o                         
   3   8   1        145.31        142.26         4.82 o                         
   4   8   1        238.72        256.60         6.66 o                         
   5   8   1        715.14        750.78        12.31 o                         
   6   8   1         29.65         34.02         2.43 o                         
   7   8   1        192.46        198.59         6.30 o                         
   8   8   1        425.44        429.99         9.89 o                         
   9   8   1         64.29         62.98         3.81 o                         
  10   8   1          0.07          1.16         1.55 o                         
   1   9   1        299.40        286.66        11.53 o                         
   2   9   1        735.40        720.13        16.76 o                         
   3   9   1        539.88        541.81        10.75 o                         
   4   9   1          0.01          1.34         0.72 o                         
   5   9   1         37.57         36.65         2.61 o                         
   6   9   1          1.99          2.70         0.80 o                         
   7   9   1          9.52         10.77         1.65 o                         
   8   9   1          0.22         -0.50         0.62 o                         
   9   9   1        398.95        402.81        14.09 o                         
   1  10   1          5.32          5.01         1.80 o                         
   2  10   1        314.17        306.13         9.61 o                         
   3  10   1          6.99          6.37         1.42 o                         
   4  10   1        110.21        111.99         4.88 o                         
   5  10   1         59.94         61.00         3.51 o                         
   6  10   1       1377.01       1420.98        26.32 o                         
   7  10   1         12.57         26.61         9.93 o                         
   8  10   1         65.98         66.54         5.50 o                         
   2  11   1        282.43        254.20        11.79 o                         
   3  11   1         62.74         61.49         3.87 o                         
   4  11   1         75.28         76.99         4.18 o                         
   5  11   1         78.86         85.46         4.45 o                         
   6  11   1         52.07         49.28         4.79 o                         
   7  11   1         15.33         15.81         2.42 o                         
   2  12   1         65.87         57.70         6.08 o                         
   3  12   1        249.44        228.13        10.95 o                         
   4  12   1        258.60        250.06        11.85 o                         
   5  12   1        219.45        219.20        10.75 o                         
   1   1   2        280.16        265.84         4.99 o                         
   2   1   2       2348.73       2378.72        41.02 o                         
   0   2   2       1669.03       1726.48        21.40 o                         
   1   2   2        771.85        727.38        10.18 o                         
   2   2   2        741.62        758.06         7.79 o                         
   3   2   2        240.76        196.01         3.48 o                         
   4   2   2        293.48        270.75         8.44 o                         
   5   2   2        463.05        439.86        12.68 o                         
   1   3   2        721.56        667.05        11.90 o                         
   2   3   2        388.36        404.81         6.99 o                         
   3   3   2         27.94         23.40         1.23 o                         
   4   3   2       2508.36       2587.82        26.70 o                         
   5   3   2        729.05        715.18        13.61 o                         
   6   3   2        142.72        137.03         7.47 o                         
   7   3   2         59.06         59.17         5.38 o                         
   0   4   2        784.54        688.90        12.76 o                         
   1   4   2       1086.42       1096.20        17.44 o                         
   2   4   2          1.77          2.68         0.47 o                         
   3   4   2        159.13        149.45         3.63 o                         
   4   4   2        257.50        273.39         5.37 o                         
   5   4   2       1008.60        975.31        12.29 o                         
   6   4   2        482.17        456.52         8.11 o                         
   7   4   2        628.29        577.46        18.42 o                         
   8   4   2        515.40        517.52        18.35 o                         
   1   5   2        630.19        601.14        12.83 o                         
   2   5   2          2.83          6.34         0.80 o                         
   3   5   2       2830.93       2948.27        27.09 o                         
   4   5   2          1.11          4.56         0.76 o                         
   5   5   2        547.31        552.54         8.90 o                         
   6   5   2         18.04         18.37         1.58 o                         
   7   5   2        452.83        470.83         8.97 o                         
   8   5   2          5.86          4.73         1.26 o                         
   9   5   2        176.30        165.32        10.51 o                         
   0   6   2        159.23        163.30         8.20 o                         
   1   6   2        302.27        295.77         9.08 o                         
   2   6   2        235.40        222.50         5.53 o                         
   3   6   2        853.44        835.45        11.59 o                         
   4   6   2          4.70          6.61         0.90 o                         
   5   6   2        261.19        264.14         6.16 o                         
   6   6   2        175.90        172.35         5.13 o                         
   7   6   2        705.20        720.12        11.82 o                         
   8   6   2        116.00        116.17         4.67 o                         
   9   6   2         30.57         35.27         3.81 o                         
  10   6   2        135.69        133.14         9.99 o                         
  11   6   2        505.35        475.90        20.80 o                         
   1   7   2       1058.13       1003.61        19.77 o                         
   2   7   2        195.09        184.45         6.05 o                         
   3   7   2        331.05        335.99         7.16 o                         
   4   7   2        965.20        996.14        13.88 o                         
   5   7   2        163.55        168.76         5.10 o                         
   6   7   2        151.51        159.29         5.11 o                         
   7   7   2          2.68          3.15         0.76 o                         
   8   7   2        699.22        698.92        12.49 o                         
   9   7   2         52.78         49.94         3.27 o                         
  10   7   2         41.61         37.65         5.65 o                         
  11   7   2         74.12         69.74         7.91 o                         
   0   8   2        234.45        228.22         9.87 o                         
   1   8   2        197.24        214.94         8.93 o                         
   2   8   2         22.23         25.74         2.32 o                         
   3   8   2        331.43        343.70         7.81 o                         
   4   8   2        198.61        202.77         5.79 o                         
   5   8   2        180.72        187.48         5.74 o                         
   6   8   2        168.06        168.16         5.49 o                         
   7   8   2         18.12         19.24         1.85 o                         
   8   8   2        115.86        119.31         5.07 o                         
   9   8   2        747.39        753.31        18.58 o                         
  10   8   2          0.32         -0.50         1.34 o                         
  11   8   2         83.27         82.41         8.96 o                         
   1   9   2        544.14        489.01        15.13 o                         
   2   9   2        250.97        249.94         8.08 o                         
   3   9   2         31.53         28.27         2.26 o                         
   4   9   2         11.39         14.68         1.80 o                         
   5   9   2       1098.34       1144.27        16.68 o                         
   6   9   2        613.80        646.34        12.12 o                         
   7   9   2        416.93        443.51        10.02 o                         
   8   9   2          0.15          1.17         1.42 o                         
   9   9   2          1.68          3.33         1.05 o                         
  10   9   2         57.70         54.75         4.98 o                         
   1  10   2         12.26         11.86         2.68 o                         
   2  10   2       1413.38       1313.75        60.41 o                         
   3  10   2         65.77         59.91         4.08 o                         
   4  10   2         22.44         23.17         2.32 o                         
   5  10   2        118.98        125.88         5.08 o                         
   6  10   2         43.24         45.78         3.14 o                         
   7  10   2         13.19         15.20         6.40 o                         
   8  10   2         75.76         82.00         5.91 o                         
   9  10   2        148.83        156.13         8.52 o                         
   1  11   2          0.02          4.55         3.46 o                         
   2  11   2        361.35        322.88        13.47 o                         
   3  11   2        262.45        252.25         8.93 o                         
   4  11   2          1.40          3.37         0.70 o                         
   5  11   2        282.52        285.61        11.49 o                         
   6  11   2        453.08        472.13        14.74 o                         
   7  11   2         87.09         95.58         6.67 o                         
   8  11   2          5.04          5.76         1.52 o                         
   3  12   2          6.54          4.15         1.80 o                         
   4  12   2        134.00        124.68         8.64 o                         
   5  12   2         23.75         27.40         3.74 o                         
   6  12   2         23.36         17.91         2.83 o                         
   0   1   3      11835.15      10230.43       106.09 o                         
   1   1   3       6429.69       6701.19        68.15 o                         
   1   2   3       3813.40       4747.62        37.22 o                         
   2   2   3       1367.39       1393.21        39.10 o                         
   3   2   3       4558.41       4465.24        56.51 o                         
   4   2   3       1096.72       1137.05        21.15 o                         
   5   2   3       1016.03        979.26        20.20 o                         
   0   3   3       1723.75       1853.06        24.62 o                         
   1   3   3       1871.87       1978.61        18.59 o                         
   2   3   3       8286.32       8219.99        89.29 o                         
   3   3   3       1208.25       1275.38        12.78 o                         
   4   3   3        518.63        514.33         7.16 o                         
   5   3   3       3742.98       3698.12        53.77 o                         
   6   3   3         29.34         34.54         3.37 o                         
   7   3   3        780.52        780.62        20.57 o                         
   1   4   3       2166.67       2142.21        21.74 o                         
   2   4   3       1114.92       1281.99        16.03 o                         
   3   4   3        327.57        319.36         7.14 o                         
   4   4   3        796.83        800.28        10.14 o                         
   5   4   3        774.41        772.18        10.38 o                         
   6   4   3       2487.41       2560.74        28.65 o                         
   7   4   3        105.70        109.62         6.98 o                         
   8   4   3        266.85        250.86        11.51 o                         
   9   4   3         36.62         37.04         4.81 o                         
   0   5   3        302.82        283.94         8.41 o                         
   1   5   3        794.37        800.97        13.25 o                         
   2   5   3       2416.13       2493.71        27.81 o                         
   3   5   3       9519.31      10307.93        79.81 o                         
   4   5   3        161.79        153.51         4.13 o                         
   5   5   3         21.05         29.23         1.87 o                         
   6   5   3         38.30         42.57         2.41 o                         
   7   5   3        568.93        574.48         9.99 o                         
   8   5   3        431.85        435.84        15.94 o                         
   9   5   3       1054.42        994.57        27.41 o                         
  10   5   3          1.53          0.25         1.31 o                         
   1   6   3       8309.83       8681.25       123.51 o                         
   2   6   3        345.99        353.59         8.18 o                         
   3   6   3         89.36         93.93         3.47 o                         
   4   6   3         10.93         24.73         1.83 o                         
   5   6   3        170.15        186.53         5.03 o                         
   6   6   3       1280.00       1323.83        16.51 o                         
   7   6   3        338.00        339.34         7.59 o                         
   8   6   3        346.94        345.98         8.21 o                         
   9   6   3         11.31         10.34         2.90 o                         
  10   6   3         54.89         66.05         6.66 o                         
  11   6   3        176.03        170.32        11.97 o                         
   0   7   3       5129.16       5137.79       135.69 o                         
   1   7   3        188.89        176.90         7.55 o                         
   2   7   3       2916.15       2906.14        37.25 o                         
   3   7   3         34.44         38.38         2.33 o                         
   4   7   3          1.41          2.70         0.70 o                         
   5   7   3        680.75        707.66        11.43 o                         
   6   7   3        432.84        459.49         9.02 o                         
   7   7   3        881.32        894.16        13.79 o                         
   8   7   3        108.05        109.59         4.62 o                         
   9   7   3        742.18        716.00        23.79 o                         
  10   7   3        174.95        176.14        11.33 o                         
   1   8   3       1210.34       1119.46        22.61 o                         
   2   8   3         50.57         41.46         3.83 o                         
   3   8   3       2944.45       3009.34        35.54 o                         
   4   8   3         53.01         66.87         3.32 o                         
   5   8   3         95.31         91.56         3.92 o                         
   6   8   3        680.15        708.55        12.14 o                         
   7   8   3         13.57         14.96         1.66 o                         
   8   8   3        456.98        470.19        13.15 o                         
   9   8   3        562.97        529.35        14.78 o                         
  10   8   3          0.55          0.34         1.66 o                         
   0   9   3       3672.73       3445.34        59.80 o                         
   1   9   3        169.87        154.31         8.02 o                         
   2   9   3        704.01        694.06        18.24 o                         
   3   9   3        783.52        752.36        15.01 o                         
   4   9   3        117.65        112.07         4.68 o                         
   5   9   3        801.40        834.04        13.76 o                         
   6   9   3         28.59         26.89         2.19 o                         
   7   9   3        867.60        945.06        20.22 o                         
   8   9   3        219.37        233.17         9.31 o                         
   9   9   3         45.44         42.37         4.08 o                         
  10   9   3          0.07          1.01         2.23 o                         
   1  10   3         35.94         39.78         4.32 o                         
   2  10   3         26.87         30.28         3.81 o                         
   3  10   3        368.12        353.71        10.36 o                         
   4  10   3        561.02        559.34        11.83 o                         
   5  10   3         52.74         53.15         3.35 o                         
   6  10   3         11.97         12.71         2.09 o                         
   7  10   3          1.65          3.71         1.59 o                         
   8  10   3        814.16        856.16        20.21 o                         
   9  10   3         91.61         97.85         6.42 o                         
  10  10   3        774.94        790.00        28.29 o                         
   1  11   3         19.84         18.29         3.30 o                         
   2  11   3         13.98         12.95         2.81 o                         
   3  11   3        606.47        583.78        14.19 o                         
   4  11   3        435.62        431.71        19.85 o                         
   5  11   3         10.54          7.00         1.50 o                         
   6  11   3        339.36        350.02        12.57 o                         
   7  11   3         45.95         51.23         4.57 o                         
   8  11   3          3.81          7.13         1.90 o                         
   9  11   3         29.27         30.74         3.94 o                         
   4  12   3        178.76        170.69        12.88 o                         
   5  12   3        311.81        310.50        13.02 o                         
   6  12   3        355.48        368.44        13.89 o                         
   7  12   3          0.12          2.93         1.50 o                         
   0   0   4       1269.28       1436.73        25.19 o                         
   1   1   4        781.50        816.41         9.47 o                         
   2   1   4         39.19         35.68         2.26 o                         
   0   2   4        565.48        554.94         9.83 o                         
   1   2   4       1320.82       1323.45        13.05 o                         
   2   2   4         45.63         44.87         2.17 o                         
   3   2   4       1481.36       1584.74        32.82 o                         
   4   2   4          5.28          3.57         0.62 o                         
   5   2   4        110.48        106.14         4.62 o                         
   6   2   4         36.67         32.76         2.93 o                         
   1   3   4        524.74        521.26         7.40 o                         
   2   3   4          0.34          1.00         0.29 o                         
   3   3   4         93.79         98.06         3.27 o                         
   4   3   4       1565.31       1557.02        21.57 o                         
   5   3   4         73.18         71.68         3.99 o                         
   6   3   4        855.30        787.31        18.34 o                         
   7   3   4         62.58         57.67         4.51 o                         
   8   3   4        562.42        570.94        16.97 o                         
   0   4   4       2245.33       2411.32        32.12 o                         
   1   4   4        701.97        702.91         9.69 o                         
   2   4   4        505.32        487.20         7.41 o                         
   3   4   4        249.66        242.35         5.72 o                         
   4   4   4         79.87         84.07         2.75 o                         
   5   4   4        501.37        530.80         8.72 o                         
   6   4   4         70.10         60.75         3.75 o                         
   7   4   4        160.61        161.84         7.88 o                         
   8   4   4         34.33         33.26         3.78 o                         
   9   4   4          5.13          3.99         1.54 o                         
   1   5   4         79.98         82.54         3.22 o                         
   2   5   4         66.07         61.38         2.61 o                         
   3   5   4       1555.88       1589.56        19.98 o                         
   4   5   4          2.60          3.52         0.58 o                         
   5   5   4        180.79        181.89         4.62 o                         
   6   5   4          0.37         -0.18         0.88 o                         
   7   5   4        226.38        222.93         8.11 o                         
   8   5   4         32.64         33.68         3.97 o                         
   9   5   4        162.45        165.26         9.33 o                         
  10   5   4         12.56         13.25         2.70 o                         
   0   6   4        810.74        781.20        16.45 o                         
   1   6   4        182.51        181.84         5.28 o                         
   2   6   4        260.01        267.00         9.11 o                         
   3   6   4          0.06          0.14         0.40 o                         
   4   6   4          5.83          5.73         0.84 o                         
   5   6   4        189.55        192.84         5.15 o                         
   6   6   4         17.89         18.53         1.62 o                         
   7   6   4        239.04        236.70         7.66 o                         
   8   6   4         23.69         24.34         7.99 o                         
   9   6   4        121.09        117.73         8.13 o                         
  10   6   4        157.57        160.43        10.12 o                         
   1   7   4         75.00         65.19         3.42 o                         
   2   7   4          0.51          2.45         0.91 o                         
   3   7   4         43.04         43.96         2.90 o                         
   4   7   4        657.72        670.22        11.09 o                         
   5   7   4         85.97         87.13         3.58 o                         
   6   7   4        445.00        461.60         9.00 o                         
   7   7   4          2.72          1.24         0.47 o                         
   8   7   4        221.19        229.09         8.21 o                         
   9   7   4         25.44         25.29         4.34 o                         
   0   8   4        556.76        535.69        15.11 o                         
   1   8   4        233.35        225.94         7.77 o                         
   2   8   4        159.17        163.31         7.86 o                         
   3   8   4        662.08        668.53        13.31 o                         
   4   8   4         94.76         95.95         4.12 o                         
   5   8   4          7.84          9.69         1.38 o                         
   6   8   4          7.78          7.29         1.11 o                         
   7   8   4         45.82         47.86         2.98 o                         
   8   8   4          1.82          0.29         0.58 o                         
   9   8   4        249.36        269.61         9.55 o                         
   1   9   4        404.37        386.46        13.13 o                         
   2   9   4        143.72        135.93         7.81 o                         
   3   9   4        293.06        285.00         8.72 o                         
   4   9   4          5.08          5.52         1.15 o                         
   5   9   4        382.94        398.40         9.19 o                         
   6   9   4        279.83        295.58         8.58 o                         
   7   9   4        238.81        264.92         9.63 o                         
   8   9   4         55.30         59.17         4.49 o                         
   9   9   4         72.16         68.04         4.95 o                         
  10   9   4          4.16          6.50         2.77 o                         
   0  10   4        851.11        781.79        21.82 o                         
   1  10   4          4.09          3.25         1.38 o                         
   2  10   4        925.61        881.67        22.08 o                         
   3  10   4          6.73          7.61         1.56 o                         
   4  10   4          0.07          1.88         0.82 o                         
   5  10   4          0.35          1.24         1.13 o                         
   6  10   4         10.84         12.32         2.15 o                         
   7  10   4          1.85          2.35         1.94 o                         
   8  10   4          3.76          5.36         1.56 o                         
   9  10   4         56.26         56.70         6.73 o                         
   1  11   4          3.05          0.63         1.82 o                         
   2  11   4         18.23         16.91         2.87 o                         
   4  11   4         31.27         34.52         5.19 o                         
   5  11   4        256.84        262.53        14.42 o                         
   6  11   4        266.90        280.52        11.24 o                         
   7  11   4         45.11         53.19         4.53 o                         
   8  11   4          8.29          7.62         1.69 o                         
   9  11   4         69.91         75.46         7.68 o                         
   4  12   4         39.08         38.15         5.80 o                         
   5  12   4          4.22          5.72         2.31 o                         
   6  12   4          5.09          5.72         1.95 o                         
   7  12   4        142.83        144.93         8.28 o                         
   8  12   4         23.90         23.59         4.60 o                         
   4  13   4        116.22        117.70        10.66 o                         
   5  13   4         65.07         63.91         7.85 o                         
   0   1   5       2357.88       2522.18        85.81 o                         
   1   1   5        159.12        149.27         3.08 o                         
   2   1   5       2705.79       2753.26        31.13 o                         
   3   1   5         11.09         10.40         1.36 o                         
   1   2   5        875.67        828.64        11.35 o                         
   2   2   5         49.79         58.46         2.15 o                         
   3   2   5         51.50         56.16         3.09 o                         
   5   2   5       2262.61       1949.74        31.75 o                         
   6   2   5        315.04        301.73         8.76 o                         
   7   2   5        657.81        603.31        14.94 o                         
   0   3   5       1680.62       1706.85        24.24 o                         
   1   3   5          5.21          5.09         0.67 o                         
   2   3   5         47.63         47.43         2.16 o                         
   3   3   5         58.34         60.30         2.54 o                         
   4   3   5        512.39        492.55        11.94 o                         
   5   3   5        447.65        416.32        10.17 o                         
   6   3   5        432.59        413.86        11.12 o                         
   7   3   5        185.56        177.41         7.46 o                         
   8   3   5        536.36        529.60        15.30 o                         
   9   3   5        492.63        464.18        15.35 o                         
   1   4   5       1304.87       1266.25        14.66 o                         
   2   4   5        264.18        274.03         6.75 o                         
   3   4   5       1789.84       1696.00        20.00 o                         
   4   4   5       1119.70       1143.93        12.95 o                         
   5   4   5        100.32        100.64         3.01 o                         
   6   4   5          8.69         10.11         1.69 o                         
   7   4   5         88.56         84.52         5.17 o                         
   8   4   5       1085.03       1042.44        24.29 o                         
   9   4   5        255.46        240.28        10.59 o                         
   0   5   5         63.35         59.89         3.85 o                         
   1   5   5        645.54        679.80        10.26 o                         
   2   5   5         91.04         92.26         5.17 o                         
   3   5   5        509.73        480.96         9.23 o                         
   4   5   5          0.23          0.23         0.59 o                         
   5   5   5        318.64        332.49         6.30 o                         
   6   5   5        117.09        112.63         3.67 o                         
   7   5   5       1002.49       1012.99        23.74 o                         
   8   5   5         14.54         17.78         2.80 o                         
   9   5   5         46.99         49.55         4.98 o                         
   1   6   5       1254.97       1209.43        18.81 o                         
   2   6   5        300.10        285.77        10.84 o                         
   3   6   5       1326.39       1358.67        18.86 o                         
   4   6   5        145.85        161.66         5.42 o                         
   5   6   5        160.27        157.48         4.63 o                         
   6   6   5        281.94        282.71         6.43 o                         
   7   6   5        131.70        131.27         4.39 o                         
   8   6   5        270.26        276.39        11.71 o                         
   9   6   5         55.42         44.15         4.77 o                         
   0   7   5        388.08        396.15        18.34 o                         
   1   7   5         14.78         13.36         1.51 o                         
   2   7   5          1.01          4.83         3.51 o                         
   3   7   5        633.91        629.60        12.31 o                         
   4   7   5         76.90         79.09         4.00 o                         
   5   7   5        496.91        517.16         9.52 o                         
   6   7   5        290.20        303.41         7.04 o                         
   7   7   5        333.78        338.91         7.73 o                         
   8   7   5        624.45        601.84        33.95 o                         
   1   8   5        576.96        526.87        12.09 o                         
   2   8   5         57.42         57.48         4.76 o                         
   3   8   5          2.01          0.50         0.86 o                         
   4   8   5        319.14        333.67         9.18 o                         
   5   8   5       1220.64       1285.32        23.13 o                         
   6   8   5         18.97         22.04         2.17 o                         
   7   8   5        155.11        178.56         7.02 o                         
   8   8   5        545.49        580.28        13.92 o                         
   9   8   5         12.62         16.16         3.11 o                         
   0   9   5         44.27         40.44         5.94 o                         
   1   9   5         92.42         85.17         5.84 o                         
   2   9   5        807.45        792.71        20.27 o                         
   3   9   5        143.30        140.96         8.28 o                         
   4   9   5         33.30         33.74         2.90 o                         
   5   9   5        406.32        409.16        10.89 o                         
   6   9   5          2.63          2.34         0.92 o                         
   7   9   5         45.10         48.54         3.87 o                         
   8   9   5          1.37          1.34         0.86 o                         
   9   9   5        559.92        588.59        20.85 o                         
   1  10   5         13.45         12.68         2.08 o                         
   2  10   5        780.39        779.70        20.86 o                         
   3  10   5         43.20         41.23         4.47 o                         
   4  10   5          0.29          0.42         0.67 o                         
   5  10   5        162.62        160.90        10.31 o                         
   6  10   5       1293.28       1585.74        29.67 o                         
   7  10   5          0.12         -0.44         1.55 o                         
   8  10   5         48.94         59.09         6.41 o                         
   0  11   5        467.08        415.44        16.36 o                         
   1  11   5        224.40        172.85        25.28 o                         
   4  11   5        123.34        117.58         9.30 o                         
   5  11   5         32.06         35.79         5.08 o                         
   6  11   5         84.74         86.91         7.85 o                         
   7  11   5         23.85         24.73         3.20 o                         
   8  11   5        257.44        287.70        14.92 o                         
   4  12   5        407.20        376.72        18.34 o                         
   5  12   5        496.14        471.17        20.61 o                         
   6  12   5        115.41        124.39        10.00 o                         
   7  12   5        136.93        152.78        11.14 o                         
   5  13   5        199.04        193.35        13.53 o                         
   6  13   5        142.78        151.72        11.92 o                         
   7  13   5         10.42         11.55         3.64 o                         
   0   0   6      30896.45      27436.29       394.95 o                         
   2   0   6         34.04         24.13         1.65 o                         
   1   1   6         54.12         49.86         2.33 o                         
   2   1   6         31.97         39.36         1.91 o                         
   3   1   6       1880.48       1799.41        30.18 o                         
   4   1   6        698.96        685.83        14.75 o                         
   0   2   6        634.53        655.55        18.08 o                         
   1   2   6        216.95        239.38         4.62 o                         
   2   2   6       3572.44       3820.09        40.23 o                         
   3   2   6       2566.50       2645.45        35.27 o                         
   4   2   6        114.08         96.76         5.13 o                         
   6   2   6         37.62         32.33         2.22 o                         
   7   2   6        973.42        901.14        18.58 o                         
   8   2   6        120.38        124.52         5.98 o                         
   1   3   6       2352.33       2368.70        22.32 o                         
   2   3   6        196.29        222.08         5.66 o                         
   3   3   6       1405.31       1378.03        24.06 o                         
   4   3   6        107.43         94.50         8.39 o                         
   5   3   6         11.54          9.38         1.18 o                         
   6   3   6       2254.88       2074.36        34.41 o                         
   7   3   6        226.22        214.05         7.47 o                         
   8   3   6         73.79         70.73         4.52 o                         
   0   4   6       3438.89       3637.72        45.91 o                         
   1   4   6          5.93          5.25         0.84 o                         
   2   4   6       1529.29       1599.91        17.87 o                         
   3   4   6        401.60        408.44         6.75 o                         
   4   4   6        156.84        162.48         4.40 o                         
   5   4   6        332.13        323.32         9.46 o                         
   6   4   6        544.71        497.19        12.60 o                         
   7   4   6        280.70        255.98         8.89 o                         
   8   4   6          0.00          9.36         2.82 o                         
   1   5   6       3763.49       3795.95        34.78 o                         
   2   5   6        473.76        440.66         8.50 o                         
   3   5   6          1.34          0.90         0.42 o                         
   4   5   6        328.51        327.25         7.32 o                         
   5   5   6        712.36        715.05        12.56 o                         
   6   5   6        334.31        339.25         6.39 o                         
   7   5   6        141.46        143.78         6.83 o                         
   8   5   6         89.49         89.27         5.65 o                         
   0   6   6        603.36        620.01        14.99 o                         
   1   6   6        104.56        103.57         3.98 o                         
   2   6   6       1662.32       1607.81        22.28 o                         
   3   6   6       4876.55       5105.83       109.57 o                         
   4   6   6        197.58        200.97         6.10 o                         
   5   6   6        167.62        168.11         5.55 o                         
   6   6   6         25.35         27.12         1.87 o                         
   7   6   6        398.44        418.13         8.09 o                         
   1   7   6        213.42        210.69         6.22 o                         
   2   7   6          1.15          1.79         0.79 o                         
   3   7   6        912.53        914.07        15.73 o                         
   4   7   6        319.44        309.67         8.29 o                         
   5   7   6        168.14        184.62         6.68 o                         
   6   7   6       1398.59       1534.92        24.85 o                         
   7   7   6        422.67        457.64        10.61 o                         
   8   7   6          8.12          8.63         1.92 o                         
   0   8   6         13.01         18.17         3.01 o                         
   1   8   6       1228.69       1192.32        22.84 o                         
   2   8   6        381.00        365.29        16.84 o                         
   3   8   6         11.29         10.03         2.05 o                         
   4   8   6        287.55        300.17         8.60 o                         
   5   8   6       1838.21       1949.08        26.81 o                         
   6   8   6         49.88         51.04         4.86 o                         
   7   8   6        442.95        482.06        17.66 o                         
   8   8   6         10.73          9.85         1.79 o                         
   1   9   6          7.17          8.14         1.58 o                         
   2   9   6        326.43        310.79         9.89 o                         
   3   9   6        943.87        933.94        22.57 o                         
   4   9   6       1191.81       1194.46        20.09 o                         
   5   9   6        102.78        113.71         7.85 o                         
   6   9   6         87.46         93.85         7.24 o                         
   7   9   6         51.92         55.53         5.36 o                         
   8   9   6        119.66        106.60         7.73 o                         
   0  10   6       1861.96       1710.62        34.90 o                         
   1  10   6        124.81        121.32         5.69 o                         
   2  10   6         17.08         22.51         3.48 o                         
   4  10   6        330.04        322.22        14.75 o                         
   5  10   6        353.59        369.91        15.74 o                         
   6  10   6        201.30        200.14        11.42 o                         
   7  10   6         37.05         37.72         4.80 o                         
   1  11   6        297.31        254.32        16.77 o                         
   4  11   6       1570.71       1515.92        39.16 o                         
   5  11   6          8.41          6.84         2.16 o                         
   6  11   6          1.27          2.67         1.83 o                         
   7  11   6        107.69        110.35         8.70 o                         
   5  12   6        720.12        677.78        25.30 o                         
   6  12   6          5.77          5.55         1.60 o                         
   5  13   6        111.10        105.71        10.09 o                         
   6  13   6       1065.37       1035.77        33.12 o                         
   2   0   7          1.25          3.32         0.74 o                         
   0   1   7       1533.91       1607.24        31.48 o                         
   1   1   7         69.53         70.64         2.22 o                         
   2   1   7        515.28        503.81         8.40 o                         
   3   1   7        651.11        661.50        13.94 o                         
   4   1   7          1.34          0.87         0.38 o                         
   5   1   7         51.12         35.01         2.65 o                         
   1   2   7        345.39        330.54        11.90 o                         
   2   2   7          5.47          5.14         0.82 o                         
   3   2   7        852.47        832.28        18.29 o                         
   4   2   7         25.16         24.29         2.41 o                         
   7   2   7        129.93        103.15         4.10 o                         
   0   3   7       3782.00       4016.79        49.11 o                         
   1   3   7         57.89         60.05         2.55 o                         
   2   3   7        969.11        975.90        12.13 o                         
   3   3   7        443.40        468.25         9.34 o                         
   4   3   7         47.93         48.18         3.38 o                         
   7   3   7         32.71         26.48         2.09 o                         
   1   4   7         69.63         67.61         2.88 o                         
   2   4   7          3.29          4.42         0.77 o                         
   3   4   7        405.87        391.83        10.33 o                         
   4   4   7        254.84        240.43         8.43 o                         
   5   4   7        101.73        101.24         9.13 o                         
   7   4   7        118.35         92.43         4.70 o                         
   0   5   7         14.50        576.74       471.09 o                         
   1   5   7        285.26        295.75         6.71 o                         
   2   5   7         32.86         33.18         2.23 o                         
   3   5   7        897.94        898.62        12.63 o                         
   4   5   7        100.65         98.85         3.31 o                         
   5   5   7        157.78        161.09         8.25 o                         
   6   5   7          0.71         -1.04         1.89 o                         
   1   6   7         31.25         33.29         2.23 o                         
   2   6   7          1.91          1.72         0.55 o                         
   3   6   7        281.65        270.79         6.28 o                         
   4   6   7        183.36        185.55         5.80 o                         
   5   6   7         40.65         38.50         2.47 o                         
   6   6   7        381.55        405.07        13.10 o                         
   7   6   7          0.83         -1.07         2.23 o                         
   0   7   7       1706.50       1707.82        48.58 o                         
   1   7   7          0.73          1.27         0.53 o                         
   2   7   7        322.78        320.36         8.17 o                         
   3   7   7         34.22         31.97         2.84 o                         
   4   7   7          0.06          0.30         0.78 o                         
   5   7   7         15.27         13.01         2.44 o                         
   6   7   7          3.08          5.07         1.26 o                         
   7   7   7          0.21          1.14         0.60 o                         
   1   8   7        225.87        218.36         6.89 o                         
   2   8   7          3.95          1.45         0.94 o                         
   3   8   7        413.46        377.05        13.78 o                         
   4   8   7         56.34         55.84         3.65 o                         
   5   8   7         68.34         71.78         5.41 o                         
   6   8   7        239.55        259.40        10.93 o                         
   7   8   7         94.83        104.14         6.67 o                         
   0   9   7         85.14         87.28         6.19 o                         
   1   9   7        377.35        364.74         9.71 o                         
   2   9   7        202.96        197.88         7.86 o                         
   3   9   7        893.63        905.91        22.68 o                         
   4   9   7         38.35         38.41         4.51 o                         
   5   9   7        164.25        165.70         9.11 o                         
   6   9   7         12.98         15.41         2.74 o                         
   1  10   7          0.25         -0.07         0.75 o                         
   2  10   7          0.07         -0.57         1.43 o                         
   4  10   7        369.23        363.15        15.53 o                         
   5  10   7          1.16          2.31         1.29 o                         
   6  10   7        739.71        775.31        23.42 o                         
   5  11   7         88.49         83.47         7.53 o                         
   5  12   7          3.19          2.41         1.25 o                         
   0   0   8        748.03        795.11        19.30 o                         
   2   0   8       1511.45       1395.94        25.57 o                         
   1   1   8         72.83         70.44         2.29 o                         
   2   1   8       1106.26       1112.14        44.21 o                         
   3   1   8         81.40         72.87         9.40 o                         
   4   1   8        298.95        299.78         7.97 o                         
   5   1   8        842.93        731.40        14.98 o                         
   6   1   8       1498.73       1191.57        22.88 o                         
   0   2   8       1046.00       1083.20        17.87 o                         
   1   2   8         98.09        101.87         3.24 o                         
   2   2   8        496.99        514.68         8.76 o                         
   3   2   8        188.30        198.11         7.55 o                         
   4   2   8        308.59        320.76         9.75 o                         
   5   2   8        529.62        521.57        13.36 o                         
   1   3   8        382.10        384.75         7.02 o                         
   2   3   8         97.50         97.66         3.37 o                         
   3   3   8        107.52        106.76         4.19 o                         
   4   3   8       1157.14       1139.29        25.33 o                         
   5   3   8        552.26        547.12        15.55 o                         
   0   4   8        516.84        543.13        12.86 o                         
   1   4   8        407.34        427.40         7.84 o                         
   2   4   8         63.42         63.34         2.87 o                         
   3   4   8        303.62        309.66         7.87 o                         
   4   4   8        137.88        141.76         7.18 o                         
   5   4   8        634.74        628.26        30.63 o                         
   1   5   8        719.82        742.28        11.65 o                         
   2   5   8         19.77         23.64         1.91 o                         
   3   5   8       1582.88       1639.30        22.90 o                         
   4   5   8          0.07          0.44         0.38 o                         
   5   5   8        292.57        270.31        19.40 o                         
   6   5   8          9.10         13.38         4.06 o                         
   0   6   8         29.48         31.14         3.31 o                         
   1   6   8        174.59        183.78         5.61 o                         
   2   6   8        131.87        146.26         5.21 o                         
   3   6   8        527.14        537.48        11.90 o                         
   4   6   8         19.07         20.69         3.98 o                         
   5   6   8        184.83        187.70         5.55 o                         
   6   6   8        161.25        176.71         6.54 o                         
   1   7   8       1021.96       1036.63        18.06 o                         
   2   7   8        123.60        117.83         8.34 o                         
   3   7   8        274.24        270.25         8.70 o                         
   4   7   8        613.39        610.48        16.89 o                         
   5   7   8         94.19        102.27         7.53 o                         
   6   7   8         54.46         63.24         4.32 o                         
   0   8   8        117.68        124.55         7.28 o                         
   1   8   8        110.50        112.24         4.88 o                         
   2   8   8        106.99        102.08         4.86 o                         
   3   8   8        113.87        113.20         5.77 o                         
   4   8   8         96.18         95.25         5.30 o                         
   5   8   8        189.98        198.21         9.11 o                         
   1   9   8        388.82        374.30         9.86 o                         
   2   9   8        123.72        122.41         6.27 o                         
   3   9   8          0.15          0.17         1.80 o                         
   4   9   8          9.39         11.34         2.57 o                         
   5   9   8        720.36        741.81        21.25 o                         
   0  10   8        211.01        179.50        19.98 o                         
   1  10   8          7.56          8.16         3.06 o                         
   2  10   8        941.24        856.39        31.79 o                         
   5  10   8        127.22        109.64         8.12 o                         
   2   0   9        511.33        475.04        12.26 o                         
   0   1   9       1291.70       1361.44        29.98 o                         
   1   1   9       1134.23       1150.70        14.68 o                         
   2   1   9         22.45         24.37         1.31 o                         
   3   1   9        175.24        175.07        10.52 o                         
   4   1   9        479.10        496.67        11.19 o                         
   5   1   9        780.19        730.63        14.38 o                         
   1   2   9        137.49        144.00         4.56 o                         
   2   2   9        351.16        350.38         7.11 o                         
   3   2   9        847.00        927.96        24.97 o                         
   4   2   9        194.84        202.98         7.47 o                         
   5   2   9         26.68         27.19         2.52 o                         
   6   2   9        856.16        770.70        17.39 o                         
   0   3   9          3.30          2.38         0.93 o                         
   1   3   9        297.81        310.68         6.34 o                         
   2   3   9       1351.60       1443.06        27.43 o                         
   3   3   9        453.28        473.38        11.34 o                         
   4   3   9         80.44         85.18         5.33 o                         
   5   3   9        758.66        769.83        19.21 o                         
   6   3   9         19.07         18.47         2.54 o                         
   1   4   9        423.48        453.19         8.35 o                         
   2   4   9         10.50         14.40         1.52 o                         
   3   4   9         74.06         75.62         3.40 o                         
   4   4   9        276.01        296.79        11.54 o                         
   5   4   9        329.71        335.25        12.36 o                         
   6   4   9        701.11        653.32        19.07 o                         
   0   5   9         90.43         91.94         5.30 o                         
   1   5   9        310.44        317.74         7.30 o                         
   2   5   9        569.85        600.86        10.45 o                         
   3   5   9       1712.45       1774.82        24.43 o                         
   4   5   9         76.36         76.40         4.41 o                         
   5   5   9         24.12         23.19         2.42 o                         
   1   6   9       1692.51       1757.87        28.11 o                         
   2   6   9        241.19        242.49         6.73 o                         
   3   6   9         10.38         11.29         1.61 o                         
   4   6   9         12.89         13.69         1.35 o                         
   5   6   9        183.22        161.10         5.29 o                         
   0   7   9       1055.96       1057.32        22.63 o                         
   1   7   9         78.59         75.64         3.81 o                         
   2   7   9        840.96        856.93        16.68 o                         
   3   7   9         67.25         64.23         4.22 o                         
   4   7   9          7.33          6.10         1.03 o                         
   1   8   9        397.40        384.82        12.97 o                         
   2   8   9          0.00         -0.93         0.93 o                         
   3   8   9        954.67        951.07        51.82 o                         
   4   8   9          8.22          6.55         1.37 o                         
   0   9   9       1231.19       1217.98        26.89 o                         
   1   9   9         70.70         76.52         4.41 o                         
   2   9   9        171.05        159.30        15.42 o                         
   3   9   9        148.88        133.02        11.06 o                         
   2  10   9         17.42         14.44         3.92 o                         
   3  10   9        103.20         86.79         9.54 o                         
   0   0  10       1576.53       1542.25        32.88 o                         
   2   0  10        219.50        194.63         7.46 o                         
   1   1  10        190.38        197.95         5.16 o                         
   2   1  10         52.96         53.32         2.62 o                         
   3   1  10        332.95        253.03        40.78 o                         
   4   1  10        301.27        316.31         8.55 o                         
   0   2  10          3.61          8.45         2.43 o                         
   1   2  10        618.35        621.82        10.74 o                         
   2   2  10         28.45         26.88         1.47 o                         
   3   2  10        875.92        913.88        15.11 o                         
   4   2  10         39.32         43.99         3.29 o                         
   1   3  10         43.85         48.99         3.01 o                         
   2   3  10          5.91          7.12         1.16 o                         
   3   3  10        185.10        198.56         6.14 o                         
   4   3  10        383.89        420.06        12.96 o                         
   5   3  10          5.42          0.01         0.62 o                         
   0   4  10       1015.09       1059.06        20.21 o                         
   1   4  10        219.97        217.49         5.72 o                         
   2   4  10        571.97        587.83        11.61 o                         
   3   4  10        534.53        549.73        13.43 o                         
   4   4  10          5.90          7.59         1.44 o                         
   5   4  10         86.43         72.62         5.58 o                         
   1   5  10        456.49        478.94         9.32 o                         
   2   5  10         60.28         62.94         3.19 o                         
   3   5  10        309.73        327.30         8.92 o                         
   4   5  10          0.02          0.28         0.26 o                         
   5   5  10         31.75         28.14         3.97 o                         
   0   6  10        572.97        592.91        15.54 o                         
   1   6  10         43.37         43.96         2.82 o                         
   2   6  10        135.09        132.59         5.01 o                         
   3   6  10        230.33        246.18         8.06 o                         
   4   6  10         12.78         15.53         2.11 o                         
   5   6  10         50.71         40.25         4.95 o                         
   1   7  10         48.63         50.68         3.20 o                         
   2   7  10         27.41         28.06         2.45 o                         
   3   7  10          7.40          6.61         1.40 o                         
   4   7  10        226.71        209.68        12.51 o                         
   5   7  10         15.93         17.85         3.73 o                         
   0   8  10        397.60        392.47        13.94 o                         
   1   8  10        150.64        153.18         5.87 o                         
   2   8  10        357.60        363.86        12.86 o                         
   3   8  10        453.61        444.84        19.34 o                         
   4   8  10         16.73         13.99         3.45 o                         
   1   9  10        146.64        141.18         8.57 o                         
   2   9  10         32.43         26.10         3.84 o                         
   3   9  10        378.96        366.00        18.71 o                         
   4   9  10         32.61         25.50         5.16 o                         
   2   0  11        440.85        399.14        12.04 o                         
   0   1  11        705.99        695.35        20.43 o                         
   1   1  11         90.19         91.54         3.56 o                         
   2   1  11       1004.83        956.26        29.44 o                         
   3   1  11          5.54          3.73         0.64 o                         
   1   2  11        471.48        454.69        11.68 o                         
   2   2  11         21.10         21.24         1.41 o                         
   3   2  11         11.81          8.25         1.75 o                         
   0   3  11        685.96        716.80        15.39 o                         
   1   3  11          2.47          2.39         0.89 o                         
   2   3  11         23.79         24.06         2.28 o                         
   3   3  11         16.96         14.05         2.48 o                         
   1   4  11        515.62        530.76         9.59 o                         
   2   4  11         15.69         13.12         1.96 o                         
   3   4  11        642.13        675.84        21.62 o                         
   4   4  11        550.11        573.70        24.45 o                         
   0   5  11         15.50         15.78         2.32 o                         
   1   5  11        259.59        278.75         7.08 o                         
   2   5  11          6.47          5.65         1.10 o                         
   3   5  11        121.26        119.66         6.11 o                         
   4   5  11          7.15          8.28         2.61 o                         
   1   6  11        361.16        380.46         8.79 o                         
   2   6  11        131.75        131.60         5.06 o                         
   3   6  11        593.81        605.79        14.91 o                         
   0   7  11        281.62        290.14        11.33 o                         
   1   7  11          5.03          4.86         0.72 o                         
   2   7  11          0.02          0.22         0.74 o                         
   3   7  11        414.08        438.54        18.42 o                         
   4   7  11         24.61         17.23         3.10 o                         
   1   8  11        216.52        215.88         7.18 o                         
   2   8  11          3.93          1.50         1.43 o                         
   3   8  11          1.27          0.50         0.90 o                         
   4   8  11        157.95        140.02        10.75 o                         
   1   9  11         10.10          7.92         3.00 o                         
   2   9  11        306.95        289.11        15.56 o                         
   3   9  11         90.14         89.84         9.14 o                         
   4   9  11         31.77         27.77         4.95 o                         
   0   0  12       3375.61       3289.68        60.53 o                         
   2   0  12          1.77          1.51         0.65 o                         
   1   1  12         24.61         20.35         1.95 o                         
   2   1  12         25.53         24.89         1.96 o                         
   3   1  12        347.29        327.57        10.85 o                         
   0   2  12         56.90         67.59         6.03 o                         
   1   2  12         63.13         61.12         4.16 o                         
   2   2  12        546.21        531.34        16.04 o                         
   3   2  12        224.97        221.26         9.91 o                         
   1   3  12        401.41        417.91        11.17 o                         
   2   3  12        164.48        167.49         7.25 o                         
   3   3  12        199.04        197.78        12.70 o                         
   0   4  12        389.54        404.19        11.96 o                         
   1   4  12          7.54          8.17         1.14 o                         
   2   4  12        214.08        204.82         7.82 o                         
   3   4  12         11.55         10.69         2.17 o                         
   1   5  12        424.99        438.02         9.22 o                         
   2   5  12        159.20        167.16         5.47 o                         
   3   5  12         19.49         16.26         2.16 o                         
   0   6  12         73.22         74.08         5.30 o                         
   1   6  12         57.71         61.23         3.46 o                         
   2   6  12        424.94        435.86         9.70 o                         
   3   6  12        658.56        637.37        27.59 o                         
   1   7  12          1.88          1.57         0.67 o                         
   2   7  12         34.40         37.71         3.97 o                         
   0   8  12          3.79          3.44         1.12 o                         
   1   8  12        373.76        385.85        13.54 o                         
   2   8  12         38.52         36.54         4.35 o                         
   0   1  13       1149.57       1157.64        29.70 o                         
   1   1  13         23.80         22.68         2.40 o                         
   1   2  13         51.89         47.84         7.02 o                         
   2   2  13          0.64          0.78         0.75 o                         
   0   3  13       1194.61       1167.02        31.55 o                         
   1   3  13         39.74         38.30         3.45 o                         
   2   3  13        646.62        690.22        24.98 o                         
   3   3  13        153.90        156.62        12.10 o                         
   1   4  13        166.56        167.61         7.67 o                         
   2   4  13          0.01          1.04         1.39 o                         
   3   4  13         51.30         52.10         7.07 o                         
   0   5  13          7.54         11.89         2.12 o                         
   1   5  13         75.17         72.37         4.32 o                         
   2   5  13          4.11          3.19         0.84 o                         
   1   6  13        139.91        139.96         6.34 o                         
   2   6  13         11.81         11.08         3.18 o                         
   0   7  13        824.50        808.50        20.34 o                         
   1   7  13          2.51          3.99         2.14 o                         
   2   7  13        227.60        217.10        14.64 o                         
   1   8  13         38.23          5.91        11.69 o                         
   2   8  13          0.37          0.73         2.01 o                         
   1   1  14         29.27         24.58         3.94 o                         
   1   2  14          9.24         11.90         2.76 o                         
   2   2  14         75.79         72.90         7.60 o                         
   1   3  14         71.95         75.40         7.38 o                         
   2   3  14          5.85          6.68         2.31 o                         
   0   4  14        388.23        399.59        17.76 o                         
   1   4  14         94.03         96.04         8.84 o                         
   2   4  14         11.56         12.10         3.30 o                         
   1   5  14        107.51        109.69         9.96 o                         
   0   6  14         26.38         25.73         4.72 o                         
   2   3  15        157.03        167.51        12.48 o                         
                                                                                
