# Supplementary material for: A closer look into close packing: pentacoordinated silicon in a high-pressure polymorph of danburite
Source: IUCrJ. 2017 Aug 10;4(Pt 5):671–7. doi: 10.1107/S2052252517010612 (PMC5619858; doi:10.1107/S2052252517010612)
Supplement: Supplementary file 3 [file m-04-00671-danburite_25.4GPasup3.hkl]

data_danburite_25.4GPa                                                          
_shelx_title ' dom1'                                                            
_shelx_refln_list_code          4                                               
_shelx_F_calc_maximum      175.91                                               
_exptl_crystal_F_000       488.00                                               
_reflns_d_resolution_high  0.5047                                               
                                                                                
loop_                                                                           
 _space_group_symop_operation_xyz                                               
 'x, y, z'                                                                      
 '-x, -y, z+1/2'                                                                
 '-x+1/2, y+1/2, -z'                                                            
 'x+1/2, -y+1/2, -z+1/2'                                                        
 '-x, -y, -z'                                                                   
 'x, y, -z-1/2'                                                                 
 'x-1/2, -y-1/2, z'                                                             
 '-x-1/2, y-1/2, z-1/2'                                                         
                                                                                
_cell_length_a     6.3537                                                       
_cell_length_b     7.9518                                                       
_cell_length_c     8.0112                                                       
_cell_angle_alpha  90.000                                                       
_cell_angle_beta   90.000                                                       
_cell_angle_gamma  90.000                                                       
                                                                                
_shelx_F_squared_multiplier     1.000                                           
                                                                                
loop_                                                                           
 _refln_index_h                                                                 
 _refln_index_k                                                                 
 _refln_index_l                                                                 
 _refln_F_squared_calc                                                          
 _refln_F_squared_meas                                                          
 _refln_F_squared_sigma                                                         
 _refln_observed_status                                                         
   1   1   0          5.26          6.27         0.74 o                         
   2   1   0         59.78         55.97         4.50 o                         
   0   2   0       1785.77       2694.57        37.79 o                         
   1   2   0        299.50        260.70         9.36 o                         
   2   2   0      10330.17       9533.57        47.55 o                         
   3   2   0      23081.44      23161.78        92.73 o                         
   1   3   0       4087.34       4408.81        34.04 o                         
   2   3   0       1705.68       1804.86        21.76 o                         
   3   3   0       1072.84       1069.44        18.13 o                         
   4   3   0         91.19         87.74         6.27 o                         
   5   3   0         36.42         25.46         6.93 o                         
   1   4   0        655.81        782.27        16.56 o                         
   2   4   0       8791.68       9025.16        57.63 o                         
   3   4   0          3.73          0.63         0.76 o                         
   4   4   0        562.82        501.55        15.45 o                         
   5   4   0        388.45        378.77        30.39 o                         
   6   4   0       5876.15       6733.72        90.36 o                         
   1   5   0       2077.14       2153.36        35.46 o                         
   2   5   0       1215.74       1227.95        23.21 o                         
   3   5   0         26.93         65.02         7.18 o                         
   4   5   0        126.95         92.29         8.97 o                         
   5   5   0         47.77         54.06         5.54 o                         
   6   5   0         48.05         48.66         5.58 o                         
   7   5   0        547.39        627.42        30.40 o                         
   1   6   0       2033.64       2058.21        35.12 o                         
   2   6   0        509.96        465.59        16.34 o                         
   3   6   0       6129.20       6312.78        58.22 o                         
   4   6   0        571.31        547.79        17.97 o                         
   5   6   0       1112.46       1160.68        28.43 o                         
   6   6   0        540.18        761.96        96.03 o                         
   7   6   0        582.94        597.69        31.99 o                         
   8   6   0       1399.79       1889.88        58.22 o                         
   1   7   0         42.45         39.85         5.22 o                         
   2   7   0        148.29        120.67         8.44 o                         
   3   7   0        859.89        896.75        30.75 o                         
   4   7   0          0.05         -1.70         1.85 o                         
   5   7   0       1154.53       1222.69        28.75 o                         
   6   7   0        775.27        770.29        23.33 o                         
   7   7   0        420.88        473.57        25.26 o                         
   8   7   0          9.57          0.18         3.70 o                         
   9   7   0         91.00          6.79        15.59 o                         
   1   8   0         49.62         44.33         6.17 o                         
   2   8   0        221.91        237.34        14.33 o                         
   3   8   0        546.84        500.62        19.08 o                         
   4   8   0       2123.77       2227.29        40.01 o                         
   5   8   0        907.37        957.89        26.67 o                         
   6   8   0         35.14         54.19         6.77 o                         
   7   8   0          5.14          5.30         2.37 o                         
   8   8   0        291.99         43.26        18.94 o                         
   1   9   0        406.20        491.52        28.46 o                         
   2   9   0        928.14        952.28        28.47 o                         
   3   9   0        929.68        968.47        27.95 o                         
   4   9   0        387.59        405.16        27.64 o                         
   5   9   0        678.44        716.23        24.78 o                         
   6   9   0         11.46         12.22         3.39 o                         
   7   9   0         59.33         79.19         8.81 o                         
   8   9   0         10.67         35.31         9.77 o                         
   2  10   0        826.89        872.06        44.88 o                         
   3  10   0        457.54        524.91        22.18 o                         
   4  10   0        650.51        687.89        27.68 o                         
   5  10   0          3.00          1.78         1.87 o                         
   6  10   0         70.71         60.84        37.30 o                         
   7  10   0        382.76        413.97        28.27 o                         
   2  11   0         19.87         15.65         4.58 o                         
   3  11   0        295.99        329.97        19.66 o                         
   4  11   0         34.03         29.13         5.38 o                         
   5  11   0          1.33          1.01         2.02 o                         
   2  12   0        736.83        780.05        41.80 o                         
   1   1   1        143.80        146.60         4.38 o                         
   2   1   1       3491.52       3589.56        31.82 o                         
   1   2   1        106.97        116.31         3.03 o                         
   2   2   1          0.39          0.04         0.31 o                         
   3   2   1          5.20          4.97         0.80 o                         
   4   2   1         70.04         59.76         7.14 o                         
   0   3   1       9056.23       8812.92        59.89 o                         
   1   3   1        283.33        253.18         5.57 o                         
   2   3   1         71.26         61.40         2.66 o                         
   3   3   1        172.39        169.10         4.95 o                         
   4   3   1       2314.46       2251.66        21.33 o                         
   5   3   1        141.77        129.91        13.18 o                         
   1   4   1        154.15        163.34         7.19 o                         
   2   4   1         37.57         39.19         2.45 o                         
   3   4   1        266.54        290.70         8.19 o                         
   4   4   1          3.31          1.42         0.90 o                         
   5   4   1          7.23          4.80         1.49 o                         
   6   4   1         89.81         94.11         7.49 o                         
   7   4   1         43.15        116.12        14.74 o                         
   0   5   1        216.06        306.64        13.43 o                         
   1   5   1        883.58        877.70        14.67 o                         
   2   5   1        781.91        786.83        13.11 o                         
   4   5   1        183.91        157.39        15.04 o                         
   5   5   1        350.67        343.52        11.71 o                         
   6   5   1        197.93        198.13         7.93 o                         
   7   5   1        288.84        306.19        15.33 o                         
   8   5   1         44.07         53.75         9.25 o                         
   1   6   1        307.52        328.67        11.74 o                         
   2   6   1          0.01         -0.25         0.86 o                         
   3   6   1        132.61        120.20         8.65 o                         
   4   6   1          0.02          4.10         8.07 o                         
   5   6   1         46.91         53.84         4.01 o                         
   6   6   1          3.56          5.89         2.55 o                         
   7   6   1          3.88          2.20         3.14 o                         
   8   6   1          7.58          3.87         4.67 o                         
   9   6   1          6.38          0.85         5.70 o                         
   1   7   1          5.54         17.46         3.51 o                         
   2   7   1       1142.90       1140.22        19.45 o                         
   3   7   1          1.12          0.69         1.05 o                         
   4   7   1         16.69         14.28         2.20 o                         
   5   7   1         12.48         14.39         2.25 o                         
   6   7   1        758.75        830.96        17.30 o                         
   7   7   1          0.05          0.56         1.15 o                         
   8   7   1          8.71         10.68         3.24 o                         
   9   7   1          0.55          1.53         2.63 o                         
   1   8   1        103.38        117.73         9.13 o                         
   2   8   1         32.12         35.04         3.50 o                         
   3   8   1         81.20         93.56         5.65 o                         
   4   8   1          0.32          0.38         1.25 o                         
   5   8   1         59.06         62.10         4.83 o                         
   6   8   1         11.42         11.11         2.27 o                         
   7   8   1         69.66         53.42        19.17 o                         
   8   8   1         42.21         15.12         7.83 o                         
   9   8   1         27.34          2.44         9.18 o                         
   1   9   1        719.50        725.55        26.60 o                         
   2   9   1         21.06         19.02         2.91 o                         
   3   9   1        928.35        987.60        20.42 o                         
   4   9   1        180.13        183.38         8.51 o                         
   5   9   1        336.32        342.57        11.83 o                         
   6   9   1         15.36          8.91         2.87 o                         
   7   9   1        235.81        195.48        64.53 o                         
   8   9   1         82.21          6.57         9.76 o                         
   1  10   1         39.00         39.06         7.95 o                         
   2  10   1         13.44         15.41         3.06 o                         
   3  10   1         58.52         65.47         5.49 o                         
   4  10   1          0.12          0.78         1.56 o                         
   5  10   1        167.18        182.10         9.33 o                         
   6  10   1         58.30         51.41        20.03 o                         
   7  10   1         43.46          3.72         7.04 o                         
   2  11   1         89.07         95.78         8.25 o                         
   3  11   1        163.22        180.01        10.02 o                         
   4  11   1        505.26        527.69        16.73 o                         
   5  11   1        147.24        143.16        80.06 o                         
   6  11   1        148.80        146.59        81.38 o                         
   3  12   1        103.79        140.49        14.26 o                         
   4  12   1         44.88         75.98        13.30 o                         
   1   1   2         20.73         27.83         1.77 o                         
   0   2   2       2058.22       1933.64        20.33 o                         
   1   2   2       1573.19       1574.03        14.28 o                         
   2   2   2        859.16        809.48         8.52 o                         
   3   2   2        545.10        442.33         7.56 o                         
   4   2   2       1503.16       1433.07        28.88 o                         
   1   3   2         20.90         16.85         1.67 o                         
   2   3   2        138.75        135.84         4.15 o                         
   3   3   2         31.41         27.34         2.08 o                         
   4   3   2          3.55          3.83         0.97 o                         
   5   3   2        123.03        129.42        11.00 o                         
   6   3   2         28.90         30.31         5.74 o                         
   0   4   2       3240.39       3098.49        35.03 o                         
   1   4   2       1189.19       1290.11        17.74 o                         
   2   4   2        100.04        100.67         4.14 o                         
   3   4   2        225.73        207.89         6.21 o                         
   4   4   2       2568.12       2508.64        23.09 o                         
   5   4   2        244.08        210.36         7.51 o                         
   6   4   2         20.52         21.31         3.84 o                         
   7   4   2        150.43        141.20        12.53 o                         
   1   5   2        208.27        206.62        10.48 o                         
   2   5   2          9.65         10.72         1.54 o                         
   3   5   2        109.99        111.32         5.19 o                         
   4   5   2         57.67         52.35         3.70 o                         
   5   5   2         33.70         33.60         3.09 o                         
   6   5   2         23.32         23.04         2.75 o                         
   7   5   2        193.95        199.19        12.50 o                         
   8   5   2         27.72         22.74         6.46 o                         
   0   6   2        222.64        193.59        11.10 o                         
   1   6   2        232.07        240.53        12.89 o                         
   2   6   2       2776.92       2830.33        28.39 o                         
   3   6   2         88.98         79.74         6.42 o                         
   4   6   2          2.55          1.62         1.01 o                         
   5   6   2         58.56         57.53         4.18 o                         
   6   6   2        679.55        724.78        15.65 o                         
   7   6   2        112.61        102.42         6.43 o                         
   8   6   2          0.66          1.04         4.47 o                         
   9   6   2         16.39          0.31         5.94 o                         
   1   7   2        284.34        380.56        17.33 o                         
   2   7   2          1.15          1.52         1.00 o                         
   3   7   2        339.95        353.09        10.24 o                         
   4   7   2         63.96         66.92         4.58 o                         
   5   7   2        137.37        143.56         6.97 o                         
   6   7   2         48.15         40.30         4.01 o                         
   7   7   2         55.01         50.71         4.66 o                         
   8   7   2          9.60          6.87         3.78 o                         
   9   7   2          5.03          4.14         3.31 o                         
  10   7   2          3.00          0.97         2.84 o                         
   0   8   2         70.94         64.90        10.01 o                         
   1   8   2        762.62        811.25        25.88 o                         
   2   8   2       1103.13       1129.80        23.80 o                         
   3   8   2        122.85        150.66         7.34 o                         
   4   8   2          2.92          3.97         1.29 o                         
   5   8   2        345.59        383.37        11.92 o                         
   6   8   2        298.35        301.54        11.01 o                         
   7   8   2        125.95         95.12        29.26 o                         
   8   8   2          1.05         -0.61         1.57 o                         
   9   8   2        127.51          8.10        16.71 o                         
   1   9   2        424.56        491.14        22.65 o                         
   2   9   2         18.29         14.81         2.80 o                         
   3   9   2        227.12        234.63        14.38 o                         
   4   9   2          6.86          3.65         1.33 o                         
   5   9   2        202.68        209.11         9.34 o                         
   6   9   2          2.66          1.82         1.47 o                         
   7   9   2          0.19          0.73         1.68 o                         
   8   9   2          3.18          2.64         2.43 o                         
   9   9   2         29.30         18.89         9.42 o                         
   1  10   2         91.44         98.77        12.43 o                         
   2  10   2        295.37        318.67        14.30 o                         
   3  10   2         11.28          8.39         2.16 o                         
   4  10   2       1159.12       1189.27        23.41 o                         
   5  10   2        122.00         83.96        28.55 o                         
   7  10   2          3.73          8.75         6.99 o                         
   8  10   2        269.24         29.02        18.87 o                         
   1  11   2        295.84        309.68        20.18 o                         
   2  11   2          0.50          2.59         2.89 o                         
   3  11   2        124.78        155.10        10.09 o                         
   4  11   2         22.90          4.35         5.41 o                         
   5  11   2         21.26          2.17         5.78 o                         
   6  11   2          0.20          1.27         2.19 o                         
   7  11   2         90.25         12.23        15.45 o                         
   3  12   2        280.47        320.89        25.13 o                         
   4  12   2         18.05         14.86        11.78 o                         
   5  12   2        219.75         42.60        24.27 o                         
   0   1   3      14355.35      11531.41        47.93 o                         
   1   1   3       4687.61       4873.34        21.94 o                         
   1   2   3       5280.33       5870.36        29.62 o                         
   2   2   3        149.01        134.22         6.62 o                         
   3   2   3        511.05        502.77         9.46 o                         
   4   2   3         52.76         40.29         4.62 o                         
   0   3   3         73.50         85.15         5.25 o                         
   1   3   3       2514.73       2563.86        22.03 o                         
   2   3   3      12914.69      13196.41        45.87 o                         
   3   3   3         36.21         29.50         2.08 o                         
   4   3   3       1596.58       1471.99        16.20 o                         
   5   3   3       1511.06       1583.65        32.69 o                         
   6   3   3       2188.17       2567.66        45.79 o                         
   1   4   3        719.95        686.19        12.62 o                         
   2   4   3       2740.09       2881.49        23.48 o                         
   3   4   3          9.85          8.41         1.29 o                         
   4   4   3        978.46        920.99        13.74 o                         
   5   4   3          5.76          7.74         1.23 o                         
   6   4   3         15.38         20.05         4.46 o                         
   7   4   3        622.26        681.24        26.88 o                         
   0   5   3       1956.54       1956.87        31.32 o                         
   1   5   3        633.15        656.54        14.94 o                         
   2   5   3      11297.60      12074.88        57.05 o                         
   3   5   3       1963.12       1879.80        20.87 o                         
   4   5   3          1.52         -0.89         0.89 o                         
   5   5   3       2247.99       2352.60        24.64 o                         
   6   5   3       1245.50       1325.28        19.71 o                         
   7   5   3         48.95         63.68         8.47 o                         
   8   5   3         28.69         29.40         6.08 o                         
   9   5   3         66.60         76.26        10.69 o                         
   1   6   3       3167.89       3242.27        83.54 o                         
   2   6   3        101.47         93.49         5.78 o                         
   3   6   3        277.47        293.95         9.00 o                         
   4   6   3        165.88        170.22         6.68 o                         
   5   6   3        213.13        204.81         7.61 o                         
   6   6   3        629.19        648.93        14.49 o                         
   7   6   3         14.96         16.01        19.65 o                         
   8   6   3          3.62          5.63         3.08 o                         
   9   6   3        105.33        120.27        13.34 o                         
  10   6   3         23.26         27.54         7.12 o                         
   0   7   3       9332.94       9266.39        86.95 o                         
   1   7   3       1166.61       1164.90        29.03 o                         
   2   7   3         96.11         94.48         7.04 o                         
   3   7   3        267.12        265.31         9.32 o                         
   4   7   3       2171.39       2319.76        27.31 o                         
   5   7   3        365.94        407.33        11.49 o                         
   6   7   3         23.63         18.98         2.78 o                         
   7   7   3         59.97         68.71         5.35 o                         
   8   7   3       1557.33       1965.83        52.29 o                         
   9   7   3         41.60         55.39         9.18 o                         
  10   7   3          6.73          9.03         3.85 o                         
   1   8   3        480.59        531.23        19.98 o                         
   2   8   3         45.03         57.06         5.29 o                         
   3   8   3       1809.02       1887.60        26.89 o                         
   4   8   3         38.53         44.10         3.90 o                         
   5   8   3        341.87        361.31        11.60 o                         
   6   8   3          6.61          6.10         1.71 o                         
   7   8   3         12.92         17.96         2.91 o                         
   8   8   3         20.23         39.50        13.17 o                         
   9   8   3         39.32         41.95         8.31 o                         
  10   8   3         44.93         73.71        12.19 o                         
   0   9   3          8.53         12.09         3.77 o                         
   1   9   3        103.86        116.46        10.21 o                         
   2   9   3         50.63         57.02         5.89 o                         
   3   9   3        617.46        614.29        16.13 o                         
   4   9   3       1311.68       1426.26        24.28 o                         
   5   9   3        267.72        288.53        10.99 o                         
   6   9   3        326.29        340.25        14.85 o                         
   7   9   3        106.18        138.82        10.32 o                         
   8   9   3        144.86        195.82        12.50 o                         
   9   9   3         17.47         16.12         4.15 o                         
   1  10   3        460.15        486.04        22.56 o                         
   2  10   3         84.67         78.69         8.96 o                         
   3  10   3        214.50        233.03        11.93 o                         
   4  10   3         67.74         72.76         5.78 o                         
   5  10   3        210.61         29.50        15.01 o                         
   6  10   3         71.46          7.13         8.56 o                         
   7  10   3        383.21        418.40       204.60 o                         
   8  10   3          2.78          1.47         2.52 o                         
   1  11   3        662.95        711.91        30.06 o                         
   2  11   3        888.78        945.76        34.50 o                         
   3  11   3         48.19         29.10        18.78 o                         
   4  11   3          6.61          1.46         2.66 o                         
   5  11   3         29.79          5.34         6.85 o                         
   6  11   3        465.65        488.76       255.36 o                         
   7  11   3        166.04        159.52        90.84 o                         
   3  12   3         63.78          8.72        13.15 o                         
   4  12   3         85.18          8.17        14.15 o                         
   5  12   3        227.66         32.14        17.06 o                         
   6  12   3         43.98          6.22        11.12 o                         
   0   0   4        543.11        604.38        13.45 o                         
   1   1   4        382.84        387.38         6.15 o                         
   2   1   4        161.05        168.74         8.26 o                         
   0   2   4        561.71        512.06        11.68 o                         
   1   2   4       1000.54        927.33        21.66 o                         
   2   2   4        184.63        179.62         6.62 o                         
   3   2   4       1401.54       1332.21        40.67 o                         
   4   2   4         70.30         64.90         4.86 o                         
   5   2   4       1142.98       1169.99        24.85 o                         
   1   3   4        105.09         97.71         4.32 o                         
   2   3   4        269.86        279.96         7.20 o                         
   3   3   4          2.04          3.70         0.79 o                         
   4   3   4         81.97         72.29         4.31 o                         
   5   3   4         21.02         40.63         5.37 o                         
   6   3   4        184.67        187.33        11.41 o                         
   7   3   4         11.84         12.04         3.94 o                         
   0   4   4       2601.67       2642.65        34.66 o                         
   1   4   4        330.42        311.23        14.30 o                         
   2   4   4        420.15        402.26        10.16 o                         
   3   4   4        632.42        605.78        13.48 o                         
   4   4   4        865.23        898.52        12.89 o                         
   5   4   4        440.70        460.38        16.47 o                         
   6   4   4         48.62         55.00         6.63 o                         
   7   4   4         47.73         42.08         6.50 o                         
   8   4   4        536.90        597.42        25.73 o                         
   1   5   4        115.82        126.40         5.90 o                         
   2   5   4          0.04          0.12         1.45 o                         
   3   5   4        174.21        183.54         8.21 o                         
   4   5   4          6.72          7.35         1.50 o                         
   5   5   4         76.61         77.05         4.42 o                         
   6   5   4         10.53          7.62         1.73 o                         
   7   5   4         34.80         34.53         6.07 o                         
   8   5   4         26.59         28.05         5.74 o                         
   9   5   4          4.69          7.43         3.87 o                         
   0   6   4        215.46        228.19        11.08 o                         
   1   6   4        166.99        172.85         7.50 o                         
   2   6   4        895.06        888.89        18.40 o                         
   3   6   4         68.75         75.22         4.71 o                         
   4   6   4          6.54          8.00         1.58 o                         
   5   6   4        211.84        228.72         8.79 o                         
   6   6   4        276.85        296.15         9.57 o                         
   7   6   4         54.33         66.83         5.50 o                         
   8   6   4         92.16        117.27        11.85 o                         
   9   6   4          8.27         11.57         4.37 o                         
   1   7   4         70.12         73.11         6.11 o                         
   2   7   4        173.43        181.48         9.00 o                         
   3   7   4         16.06         16.97         2.72 o                         
   4   7   4         34.40         37.02         3.58 o                         
   5   7   4          2.36          5.41         1.64 o                         
   6   7   4          0.08          0.08         1.43 o                         
   7   7   4         81.78         77.88         5.57 o                         
   8   7   4          0.00         -1.87         2.21 o                         
   9   7   4          7.34          8.56         5.13 o                         
   0   8   4         15.66         15.47         4.82 o                         
   1   8   4         92.07        131.16        10.57 o                         
   2   8   4        898.28        989.61        22.75 o                         
   3   8   4        264.89        274.90        11.41 o                         
   4   8   4        120.07        115.86         6.51 o                         
   5   8   4        319.45        355.71        14.00 o                         
   6   8   4        147.10        149.83         7.65 o                         
   7   8   4         15.02         18.18         3.60 o                         
   8   8   4         68.99         67.40         6.24 o                         
   9   8   4         32.08         78.00        12.76 o                         
   1   9   4        260.51        301.53        17.03 o                         
   2   9   4         16.23         17.90         4.37 o                         
   3   9   4          4.71          5.18         1.49 o                         
   4   9   4         24.77         23.32         3.17 o                         
   5   9   4         33.08         30.91         3.63 o                         
   6   9   4         16.73         22.36         4.32 o                         
   7   9   4         13.19         14.13         3.31 o                         
   8   9   4          2.74          1.77         3.47 o                         
   9   9   4         26.36         30.29         7.30 o                         
   0  10   4       1231.18       1311.60        54.12 o                         
   1  10   4        262.76        291.22        18.13 o                         
   2  10   4        433.97        481.23        22.39 o                         
   3  10   4          2.72          2.07         1.62 o                         
   4  10   4        362.26        384.05        18.25 o                         
   5  10   4        137.50        124.80        62.47 o                         
   6  10   4        178.03        193.87        12.14 o                         
   7  10   4         37.70         40.17         5.89 o                         
   8  10   4        280.33        377.07        32.44 o                         
   9  10   4         11.56         14.61         5.20 o                         
   1  11   4         19.28         38.63        20.09 o                         
   3  11   4        138.29         16.69        16.56 o                         
   4  11   4         28.10          1.95         8.00 o                         
   5  11   4          6.00          5.31         2.78 o                         
   6  11   4          0.17         -1.21         2.57 o                         
   7  11   4          0.62          7.36        12.96 o                         
   8  11   4          2.88          4.92         2.96 o                         
   3  12   4        321.99         39.28        26.85 o                         
   4  12   4         45.70          5.25        11.15 o                         
   5  12   4        216.75        266.53        17.26 o                         
   6  12   4         21.97          7.42        12.33 o                         
   0   1   5       2273.85       2261.56        39.59 o                         
   1   1   5        650.59        607.50        10.36 o                         
   2   1   5       3129.80       2978.31        31.84 o                         
   1   2   5         56.62         43.33         2.58 o                         
   2   2   5         87.36         75.89         4.16 o                         
   3   2   5        166.26        147.54        12.44 o                         
   4   2   5         54.16         40.67         3.25 o                         
   5   2   5        129.57        131.56         7.21 o                         
   0   3   5       2746.37       2519.30        30.23 o                         
   1   3   5         76.97         70.94         3.63 o                         
   2   3   5        164.43        173.76         5.49 o                         
   3   3   5         13.79         10.64         1.38 o                         
   4   3   5       3011.27       3039.13        26.51 o                         
   5   3   5         61.28         62.40         5.23 o                         
   6   3   5         39.75         48.93         5.60 o                         
   7   3   5          1.28          1.19         1.40 o                         
   1   4   5        548.46        507.03        10.72 o                         
   2   4   5         66.69         62.02         3.54 o                         
   3   4   5        118.04        111.72         5.15 o                         
   4   4   5          1.56          2.00         0.76 o                         
   5   4   5          7.58         10.22         2.03 o                         
   6   4   5          2.77          4.76         2.16 o                         
   7   4   5         57.92         57.17         6.92 o                         
   8   4   5          0.28         -0.74         1.45 o                         
   0   5   5        480.76        456.45        15.73 o                         
   1   5   5        853.65        903.26        33.97 o                         
   2   5   5        892.02        907.85        15.24 o                         
   3   5   5        376.68        365.55        10.90 o                         
   4   5   5        376.33        377.13        11.79 o                         
   5   5   5        110.75        108.87         5.01 o                         
   6   5   5        436.63        488.26        15.08 o                         
   7   5   5        304.19        335.83        17.50 o                         
   8   5   5        158.19        170.87        13.26 o                         
   9   5   5        110.84        135.09        13.03 o                         
   1   6   5        306.08        305.18         9.91 o                         
   2   6   5         93.84         91.37         5.98 o                         
   3   6   5        157.04        164.48         7.67 o                         
   4   6   5          0.06          0.12         0.82 o                         
   5   6   5         67.42         74.96         4.60 o                         
   6   6   5         18.24         14.88         2.18 o                         
   7   6   5        108.64        136.46         8.83 o                         
   0   7   5         14.96         10.65         3.05 o                         
   1   7   5         77.32         74.26         5.36 o                         
   2   7   5       1623.51       1686.90        35.56 o                         
   3   7   5         29.20         39.85         4.11 o                         
   4   7   5         23.06         19.21         2.61 o                         
   5   7   5          3.81          3.94         1.24 o                         
   6   7   5        851.52        938.09        17.84 o                         
   7   7   5         23.62         17.29         8.10 o                         
   8   7   5          6.16          3.40         2.35 o                         
   1   8   5         60.27         70.48         6.13 o                         
   2   8   5          0.22          1.79         3.16 o                         
   3   8   5        285.40        283.83        11.70 o                         
   4   8   5         13.20         12.99         2.47 o                         
   5   8   5        312.72        336.77        11.05 o                         
   6   8   5          0.83         -0.02         1.33 o                         
   7   8   5         48.72         57.97         5.85 o                         
   8   8   5         24.00         44.02        27.71 o                         
   0   9   5        508.62        586.71        24.02 o                         
   1   9   5        532.56        543.97        18.25 o                         
   2   9   5         47.84         45.30         6.79 o                         
   3   9   5        391.63        426.19        15.30 o                         
   4   9   5        626.68        663.01        19.06 o                         
   5   9   5        169.87        184.54        11.41 o                         
   6   9   5          2.72          2.97         1.87 o                         
   7   9   5        161.29        184.08        11.43 o                         
   8   9   5         51.17         70.98         9.85 o                         
   1  10   5        247.15        254.53        17.17 o                         
   2  10   5        107.68        111.72        11.54 o                         
   3  10   5        129.62        145.34         9.51 o                         
   4  10   5         11.83         11.84         4.11 o                         
   5  10   5        147.80        303.23       171.96 o                         
   6  10   5          5.73          7.50         2.58 o                         
   7  10   5         76.69        103.47        20.94 o                         
   8  10   5          0.02          1.23         1.81 o                         
   0  11   5        924.73        999.12        47.37 o                         
   3  11   5        100.11         14.89        15.39 o                         
   4  11   5        535.70        574.29        31.45 o                         
   5  11   5         22.00         39.35         7.90 o                         
   6  11   5         80.51         89.23         8.82 o                         
   7  11   5        163.27        183.42        16.56 o                         
   4  12   5         11.71         15.16         5.45 o                         
   5  12   5         28.64         34.25         8.08 o                         
   6  12   5         29.57         35.47         6.32 o                         
   7  12   5         76.38         89.06        12.29 o                         
   4  13   5        139.65        143.29        18.07 o                         
   0   0   6      30945.65      30322.98       134.49 o                         
   1   1   6         48.20         47.67         2.14 o                         
   2   1   6         73.19         62.72         4.65 o                         
   3   1   6        647.43        506.23        14.23 o                         
   0   2   6       1001.46        928.60        17.03 o                         
   1   2   6        404.42        495.33        67.86 o                         
   2   2   6       3533.04       3553.19        30.18 o                         
   3   2   6       5418.11       5711.43        61.01 o                         
   5   2   6        487.88        458.05        11.86 o                         
   6   2   6        897.29        983.68        21.16 o                         
   1   3   6       1028.92        939.15        15.73 o                         
   2   3   6        176.00        352.94       205.39 o                         
   3   3   6        327.87        324.44        10.37 o                         
   4   3   6         24.85         19.36         2.43 o                         
   5   3   6         16.07         18.01         2.79 o                         
   6   3   6         69.37         72.90         5.89 o                         
   7   3   6         50.73         47.68         5.60 o                         
   8   3   6         19.09         20.02         4.11 o                         
   0   4   6       1238.28       1174.98        22.90 o                         
   1   4   6         55.10         53.30         3.62 o                         
   2   4   6       3685.62       3707.35        28.10 o                         
   3   4   6          2.15          2.11         1.43 o                         
   4   4   6        134.50        136.49         5.74 o                         
   5   4   6        139.41        145.79         7.37 o                         
   6   4   6       3026.78       3459.21        46.33 o                         
   7   4   6         37.77         35.66         4.91 o                         
   8   4   6          0.74         -1.35         1.66 o                         
   1   5   6        563.90        520.32        12.11 o                         
   2   5   6        330.18        307.26        10.88 o                         
   3   5   6          4.96          7.92         1.67 o                         
   4   5   6         40.10         43.95         3.60 o                         
   5   5   6         63.40         69.07         3.95 o                         
   6   5   6         35.84         32.54         4.19 o                         
   7   5   6        222.93        265.77        14.97 o                         
   0   6   6       2137.90       2117.13        37.65 o                         
   1   6   6       1059.45       1028.85        18.54 o                         
   2   6   6        200.79        212.13         9.77 o                         
   3   6   6       2675.45       2787.51        31.55 o                         
   4   6   6        497.43        506.59        13.36 o                         
   5   6   6        581.29        608.59        12.76 o                         
   6   6   6        246.07        270.56         8.74 o                         
   7   6   6        386.93        424.16        19.62 o                         
   1   7   6          0.67         -0.69         1.44 o                         
   2   7   6         14.29          9.46         4.10 o                         
   3   7   6        342.34        359.16        12.52 o                         
   4   7   6          0.05          0.50         0.98 o                         
   5   7   6        517.68        588.44        13.79 o                         
   6   7   6        329.31        337.65        11.20 o                         
   7   7   6        257.12        318.88        12.54 o                         
   0   8   6       2735.15       2855.74        51.59 o                         
   1   8   6        107.37        116.40         7.33 o                         
   2   8   6         79.09         78.67         8.04 o                         
   3   8   6        231.44        250.02        16.14 o                         
   4   8   6       1150.25       1223.22        24.40 o                         
   5   8   6        460.92        562.15        39.45 o                         
   6   8   6         39.44         54.78         5.52 o                         
   7   8   6         14.67         10.84         3.52 o                         
   8   8   6        176.50        268.40        17.41 o                         
   1   9   6        231.97        266.15        12.92 o                         
   2   9   6        352.98        357.09        18.82 o                         
   3   9   6        415.15        447.09        16.17 o                         
   4   9   6        210.63        245.93        13.76 o                         
   5   9   6        308.19        358.10        20.07 o                         
   6   9   6          0.13          0.78         1.74 o                         
   7   9   6         44.11         57.29         7.98 o                         
   0  10   6        108.35        126.89        12.34 o                         
   1  10   6        222.92        216.56        12.31 o                         
   2  10   6        504.34        535.03        24.97 o                         
   3  10   6        317.27        370.30        23.36 o                         
   4  10   6        214.80        234.33        18.27 o                         
   5  10   6          7.55          9.74         3.90 o                         
   6  10   6         44.09         55.06         8.42 o                         
   7  10   6        217.74        260.37        17.89 o                         
   4  11   6         22.06         12.79         6.60 o                         
   5  11   6          0.21         -1.93         3.29 o                         
   6  11   6          0.03          0.63         1.84 o                         
   4  12   6        148.88        153.33        17.35 o                         
   5  12   6        301.93        348.16        24.09 o                         
   6  12   6        271.86        352.16        23.66 o                         
   4  13   6         33.51         44.30        10.55 o                         
   5  13   6        196.06        233.76        20.80 o                         
   2   0   7        221.81        196.40         7.70 o                         
   0   1   7        952.21        916.13        16.59 o                         
   1   1   7          0.17          0.39         0.52 o                         
   2   1   7        448.94        414.56         9.84 o                         
   3   1   7        643.35        619.20        15.52 o                         
   4   1   7         13.39         12.90         2.50 o                         
   5   1   7        200.75        161.48         6.04 o                         
   1   2   7         80.02         71.71         4.24 o                         
   2   2   7         58.00         51.53         3.49 o                         
   3   2   7        196.73        164.62         9.44 o                         
   4   2   7         15.93         16.05         3.75 o                         
   6   2   7          3.27          2.96         1.19 o                         
   7   2   7         15.87         17.35         3.05 o                         
   0   3   7       3436.33       3343.24        39.08 o                         
   1   3   7        196.91        183.40         6.19 o                         
   2   3   7        460.70        450.95        10.53 o                         
   3   3   7        402.57        442.65        12.24 o                         
   5   3   7        143.82         98.68         5.10 o                         
   6   3   7        368.20        342.41        11.57 o                         
   7   3   7         49.95        100.78         8.66 o                         
   1   4   7         42.52         35.71         3.44 o                         
   2   4   7         12.49         11.90         1.85 o                         
   3   4   7        155.21        130.97         7.68 o                         
   4   4   7          2.13          0.54         0.87 o                         
   5   4   7          5.58          6.34         2.14 o                         
   6   4   7        172.33        152.26         8.51 o                         
   7   4   7          0.42         14.06         5.60 o                         
   0   5   7          0.50          1.65         1.33 o                         
   1   5   7        143.92        145.63         6.32 o                         
   2   5   7         43.96         38.09         3.72 o                         
   3   5   7       1319.43       1391.64        17.61 o                         
   4   5   7         10.02         11.22         1.86 o                         
   5   5   7        449.03        477.64        11.93 o                         
   6   5   7          0.01         -1.95         1.95 o                         
   1   6   7         22.14         21.82         2.89 o                         
   2   6   7        126.25        121.55         7.57 o                         
   3   6   7         22.38         23.30         2.64 o                         
   4   6   7          0.07          0.07         1.44 o                         
   5   6   7          5.97          7.50         1.77 o                         
   6   6   7         92.96        110.21         5.49 o                         
   0   7   7        806.54        860.26        25.62 o                         
   1   7   7         57.44         54.30         4.65 o                         
   2   7   7        166.54        182.62         9.86 o                         
   3   7   7          2.64          1.94         1.53 o                         
   4   7   7          5.58          6.29         1.91 o                         
   5   7   7         10.48         12.67         3.16 o                         
   6   7   7        236.15        267.00        26.81 o                         
   7   7   7         23.30         32.39         6.05 o                         
   1   8   7         70.75         85.75         9.51 o                         
   2   8   7         50.80         47.84         5.37 o                         
   3   8   7         30.28         31.35         4.07 o                         
   4   8   7          4.30          9.73         4.06 o                         
   5   8   7         45.01         43.80         6.15 o                         
   6   8   7         31.26         30.52         5.07 o                         
   0   9   7         43.76         38.19         5.98 o                         
   1   9   7        331.58        327.96        13.15 o                         
   2   9   7          0.02          3.01         2.00 o                         
   3   9   7        855.31        928.40        24.11 o                         
   4   9   7         32.73         39.82         7.30 o                         
   5   9   7        287.50        314.49        17.60 o                         
   6   9   7          9.53         10.41         3.37 o                         
   1  10   7         44.10         51.07         7.36 o                         
   4  10   7          8.72          7.38         3.98 o                         
   5  10   7         73.48         82.14         9.78 o                         
   6  10   7        129.06        173.92        14.58 o                         
   4  11   7        168.47        183.29        16.90 o                         
   5  11   7        228.60        262.69        18.82 o                         
   4  12   7         47.84         51.17         9.80 o                         
   5  12   7         19.49         36.98         8.92 o                         
   0   0   8        363.89        352.12        14.19 o                         
   2   0   8       1777.44       1491.69        23.11 o                         
   1   1   8         17.28         18.80         1.61 o                         
   2   1   8         33.69         31.77         3.14 o                         
   3   1   8          9.92         11.34         2.11 o                         
   4   1   8          0.06         -0.37         0.80 o                         
   6   1   8          6.80          4.66         1.32 o                         
   0   2   8       1315.08       1249.75        22.08 o                         
   1   2   8        218.00        206.47         6.64 o                         
   2   2   8        513.95        508.53        12.69 o                         
   3   2   8        179.11        199.98        10.36 o                         
   4   2   8       1119.98       1237.45        26.60 o                         
   1   3   8          3.02          2.70         0.88 o                         
   2   3   8         96.51        103.67         4.97 o                         
   3   3   8         32.77         35.04         4.60 o                         
   4   3   8         13.42         16.42         3.72 o                         
   0   4   8       1738.43       1708.57        29.52 o                         
   1   4   8        250.27        241.33         7.96 o                         
   2   4   8        385.67        383.07        12.86 o                         
   3   4   8         26.45         19.90         1.92 o                         
   4   4   8       1269.88       1319.52        24.52 o                         
   1   5   8        246.88        249.22         8.61 o                         
   2   5   8         31.48         31.60         3.20 o                         
   3   5   8         80.19         78.88         4.19 o                         
   4   5   8         54.88         47.47         3.45 o                         
   5   5   8         19.36         20.79         4.90 o                         
   0   6   8        282.62        274.41        13.37 o                         
   1   6   8        103.97         95.88         5.84 o                         
   2   6   8       1621.12       1639.61        25.79 o                         
   3   6   8        127.45        126.55         5.89 o                         
   4   6   8          0.00         -0.96         4.67 o                         
   5   6   8          7.98          8.41         1.83 o                         
   1   7   8        295.23        320.07        11.20 o                         
   2   7   8          4.45          4.25         2.44 o                         
   3   7   8        265.97        250.52        14.64 o                         
   4   7   8         37.53         50.80         9.11 o                         
   5   7   8        103.32        104.16         7.85 o                         
   6   7   8         19.82         31.77         4.95 o                         
   0   8   8         86.23         82.78         8.45 o                         
   1   8   8        581.71        576.78        16.51 o                         
   2   8   8        421.67        440.57        16.36 o                         
   3   8   8         63.55         64.14         5.54 o                         
   4   8   8         48.58         54.38         6.76 o                         
   5   8   8        262.56        315.38        15.53 o                         
   1   9   8        245.21        263.47        12.18 o                         
   2   9   8          7.38          9.71         6.01 o                         
   4   9   8          1.72          3.64         2.39 o                         
   5   9   8        137.43        158.54        11.92 o                         
   0  10   8        381.55        376.99        28.04 o                         
   1  10   8         11.24         15.12        24.20 o                         
   2  10   8         99.86        111.71        15.56 o                         
   4  10   8        731.46        796.53        32.62 o                         
   4  11   8          9.72          9.72         3.58 o                         
   2   0   9        196.91        177.71         8.29 o                         
   0   1   9       1798.32       1660.07        35.11 o                         
   1   1   9        945.35        887.17        13.24 o                         
   2   1   9          0.20          0.63         0.55 o                         
   3   1   9        518.53        532.50        13.92 o                         
   4   1   9       1429.47       1425.28        22.22 o                         
   5   1   9        995.61        943.47        18.92 o                         
   1   2   9        199.73        177.32         6.77 o                         
   2   2   9          1.06          1.17         0.53 o                         
   3   2   9         23.54         25.90         3.74 o                         
   4   2   9         13.43         14.50         2.99 o                         
   5   2   9        142.85        155.27         9.20 o                         
   0   3   9         65.06         69.25         5.82 o                         
   1   3   9        350.36        315.66         8.56 o                         
   2   3   9       2484.03       2465.58        25.72 o                         
   3   3   9          8.28         26.22        30.84 o                         
   4   3   9         93.65         94.21         7.96 o                         
   5   3   9        379.94        383.92        17.50 o                         
   1   4   9         58.95         61.08         4.12 o                         
   2   4   9        232.79        241.56         8.21 o                         
   3   4   9         30.67         32.03         3.61 o                         
   4   4   9        215.19        224.54        11.49 o                         
   0   5   9        299.79        299.65        13.71 o                         
   1   5   9        387.71        378.52        10.86 o                         
   2   5   9       2378.13       2493.31        56.26 o                         
   3   5   9        386.56        384.86        13.52 o                         
   4   5   9          0.32          0.33         0.65 o                         
   5   5   9        577.54        644.99        37.87 o                         
   1   6   9        591.12        610.18        14.56 o                         
   2   6   9          2.14          0.78         1.14 o                         
   3   6   9         83.70         89.84         5.16 o                         
   4   6   9         46.49         43.73         3.24 o                         
   5   6   9         69.31         54.19         4.56 o                         
   0   7   9       2106.53       2102.07        42.50 o                         
   1   7   9        204.75        202.52         9.13 o                         
   2   7   9         80.37         77.67         6.74 o                         
   3   7   9         39.45         56.02         6.52 o                         
   4   7   9        925.42       1022.24        28.55 o                         
   1   8   9        220.99        225.78        10.60 o                         
   2   8   9         14.05         14.96         3.95 o                         
   3   8   9        354.12        376.77        24.04 o                         
   4   8   9         17.65         19.97         4.11 o                         
   0   9   9          1.27          0.01         1.85 o                         
   1   9   9        108.67        117.61         8.34 o                         
   2   9   9          7.86          8.73         4.28 o                         
   0   0  10        738.61        687.16        22.60 o                         
   2   0  10        183.66        167.57         8.77 o                         
   1   1  10        127.21        115.67         5.13 o                         
   2   1  10         77.26         66.47        11.93 o                         
   3   1  10         34.06         32.87         3.74 o                         
   4   1  10         19.83         15.84         2.37 o                         
   0   2  10          0.09          2.16         2.35 o                         
   1   2  10        284.51        268.97         8.69 o                         
   2   2  10          0.37          1.59         0.67 o                         
   3   2  10        698.32        783.94        20.50 o                         
   4   2  10         68.33         74.00         6.07 o                         
   1   3  10         19.52         19.21         2.25 o                         
   2   3  10        208.15        223.93         8.60 o                         
   3   3  10         18.05         48.82       177.54 o                         
   4   3  10         61.28         61.19         6.45 o                         
   5   3  10          0.01         15.34         5.57 o                         
   0   4  10        564.07        579.13        18.00 o                         
   1   4  10         44.19         41.15         3.49 o                         
   2   4  10        638.03        654.64        15.32 o                         
   3   4  10        304.84        320.09        11.49 o                         
   4   4  10         75.50         75.51         7.18 o                         
   5   4  10        234.67        269.76        16.04 o                         
   1   5  10        215.35        217.58         8.57 o                         
   2   5  10          0.59          1.09         1.12 o                         
   3   5  10         57.01         47.85         7.01 o                         
   4   5  10          0.10          0.54         1.66 o                         
   5   5  10         36.03         46.03         7.45 o                         
   0   6  10        445.60        446.42        18.27 o                         
   1   6  10         61.99         61.37         4.76 o                         
   2   6  10         54.26         58.03         4.96 o                         
   3   6  10         38.70         36.94         3.27 o                         
   4   6  10          3.18          3.26         1.88 o                         
   1   7  10          0.59         -0.50         2.37 o                         
   2   7  10        165.09        174.07         9.06 o                         
   3   7  10         22.11         24.40         3.05 o                         
   4   7  10          7.98          4.15         3.87 o                         
   0   8  10        103.58         95.39         9.89 o                         
   1   8  10          2.25          2.42         1.70 o                         
   2   8  10        277.57        271.57        13.30 o                         
   3   8  10        169.98        176.70        18.65 o                         
   1   9  10         56.00        149.74        86.00 o                         
   2   9  10         49.50         48.27         9.88 o                         
   3   9  10         31.61         28.66         7.71 o                         
   2   0  11         12.10         11.88         3.06 o                         
   0   1  11        662.31        609.74        22.91 o                         
   1   1  11        172.36        167.51         6.49 o                         
   2   1  11        934.02        825.92        40.48 o                         
   1   2  11         85.27         79.49         3.87 o                         
   2   2  11         16.30         14.02         1.53 o                         
   3   2  11         40.18         40.96         4.85 o                         
   0   3  11        771.74        736.42        20.32 o                         
   1   3  11          9.21          8.86         1.73 o                         
   2   3  11         96.03        101.55         6.35 o                         
   3   3  11         31.64         30.78         5.94 o                         
   1   4  11        134.79        133.68         6.38 o                         
   2   4  11          0.13         -0.73         1.38 o                         
   3   4  11         48.04         39.08         5.36 o                         
   4   4  11          8.15          9.50         4.62 o                         
   0   5  11        153.42        143.66         9.94 o                         
   1   5  11        177.29        177.34         7.93 o                         
   2   5  11        183.76        177.50         8.04 o                         
   3   5  11        112.76        114.90         7.34 o                         
   4   5  11        194.72        204.01        12.73 o                         
   1   6  11         44.09         41.24         3.98 o                         
   2   6  11         13.57         13.53         2.49 o                         
   3   6  11         67.30         73.89         6.63 o                         
   4   6  11          0.49         13.07         6.00 o                         
   0   7  11          0.01         -0.18         3.20 o                         
   1   7  11         21.92         18.93         4.29 o                         
   2   7  11        692.47        703.92        18.31 o                         
   3   7  11         68.05         78.45        10.51 o                         
   4   7  11          3.74          2.88         3.48 o                         
   1   8  11         32.96         54.35        13.65 o                         
   2   8  11          3.15          7.65         4.62 o                         
   3   8  11         68.24         67.01        10.41 o                         
   4   8  11         13.11         15.99         5.35 o                         
   1   9  11        122.62        136.44        12.82 o                         
   2   9  11         18.24         16.94         5.79 o                         
   3   9  11        105.41        118.11        15.64 o                         
   0   0  12       2836.29       2695.06        48.42 o                         
   2   0  12          6.14         11.67         3.53 o                         
   1   1  12         32.62         31.68         2.96 o                         
   2   1  12         38.92         31.92         2.90 o                         
   0   2  12        136.99        126.35        11.29 o                         
   1   2  12        203.62        183.41         6.88 o                         
   2   2  12        437.49        472.17        18.95 o                         
   1   3  12        137.58        134.89         8.15 o                         
   2   3  12          1.07          7.60         4.21 o                         
   3   3  12         35.20         23.67         7.66 o                         
   0   4  12        167.33        155.38         9.69 o                         
   1   4  12          4.17          3.59         1.37 o                         
   2   4  12        595.16        622.50        27.38 o                         
   3   4  12          2.94          5.40         4.65 o                         
   4   4  12          8.25         14.31         7.19 o                         
   1   5  12         22.56         16.92         3.52 o                         
   2   5  12         41.01         35.10         6.36 o                         
   3   5  12         10.06         18.11         6.42 o                         
   0   6  12        181.59        164.99        11.64 o                         
   1   6  12        266.19        269.62        10.32 o                         
   2   6  12          3.87          4.56         1.60 o                         
   1   7  12          0.00          0.26         1.69 o                         
   2   7  12          4.14          1.89         2.56 o                         
   0   8  12        554.19        595.69        46.06 o                         
   1   8  12         88.59         85.79        10.57 o                         
   2   8  12          0.34          2.05         1.88 o                         
   3   9  12         45.42         65.06        13.55 o                         
   0   1  13        600.60        583.40        16.06 o                         
   1   1  13          0.22          0.55         1.64 o                         
   1   2  13         12.68         14.11         2.95 o                         
   2   2  13         25.56         18.36         3.60 o                         
   0   3  13        639.96        636.55        29.54 o                         
   1   3  13         72.92         73.25         6.75 o                         
   2   3  13        315.41        350.70        49.57 o                         
   3   3  13        170.47        157.15        17.48 o                         
   1   4  13         45.44         44.59         4.80 o                         
   2   4  13          9.19          9.94         2.83 o                         
   3   4  13         29.87         27.13         7.55 o                         
   0   5  13         10.44         86.64        64.30 o                         
   1   5  13         27.09         22.76         3.70 o                         
   2   5  13          8.78          6.53         2.30 o                         
   1   6  13          0.17         -2.32         2.32 o                         
   2   6  13         61.84         75.17         7.54 o                         
   0   7  13        467.44        430.47        21.36 o                         
   1   7  13         46.05         45.16         5.26 o                         
   2   7  13          6.57          6.73         4.84 o                         
   1   8  13         10.16         16.77        13.99 o                         
   2   8  13         23.59         25.45        10.38 o                         
   1   1  14          0.29         -0.39         1.97 o                         
   0   2  14        344.86        333.25        20.00 o                         
   1   2  14          3.32          6.16         3.50 o                         
   2   2  14         62.68         51.26         8.58 o                         
   1   3  14          0.73          2.03         2.05 o                         
   2   3  14          1.26          2.38         3.23 o                         
   3   3  14          3.27         -0.39         2.27 o                         
   0   4  14        517.74        534.35        27.90 o                         
   1   4  14         17.53         17.25         5.18 o                         
   2   4  14        124.70        113.77        14.55 o                         
   1   5  14         28.26         32.21         9.82 o                         
   2   5  14         29.58         50.73        11.00 o                         
   0   6  14         19.59         18.57         6.49 o                         
   1   6  14         17.15         13.16         3.67 o                         
   1   7  14        136.77        158.26        17.10 o                         
   2   2  15          1.28          4.48         3.63 o                         
   2   3  15        305.30        310.17        22.71 o                         
   2   4  15          8.75          7.61         4.42 o                         
   1   5  15        125.51        160.03        16.90 o                         
                                                                                
