# Supplementary material for: A closer look into close packing: pentacoordinated silicon in a high-pressure polymorph of danburite
Source: IUCrJ. 2017 Aug 10;4(Pt 5):671–7. doi: 10.1107/S2052252517010612 (PMC5619858; doi:10.1107/S2052252517010612)
Supplement: Supplementary file 4 [file m-04-00671-danburite-III_25.4GPasup4.hkl]

data_danburite-III_25.4GPa                                                      
_shelx_title ' p10_m23 in P-1'                                                  
_shelx_refln_list_code          4                                               
_shelx_F_calc_maximum      100.66                                               
_exptl_crystal_F_000       244.00                                               
_reflns_d_resolution_high  0.7512                                               
                                                                                
loop_                                                                           
 _space_group_symop_operation_xyz                                               
 'x, y, z'                                                                      
 '-x, -y, -z'                                                                   
                                                                                
_cell_length_a     5.4790                                                       
_cell_length_b     5.5321                                                       
_cell_length_c     6.6808                                                       
_cell_angle_alpha  91.737                                                       
_cell_angle_beta  104.574                                                       
_cell_angle_gamma  95.588                                                       
                                                                                
_shelx_F_squared_multiplier     1.000                                           
                                                                                
loop_                                                                           
 _refln_index_h                                                                 
 _refln_index_k                                                                 
 _refln_index_l                                                                 
 _refln_F_squared_calc                                                          
 _refln_F_squared_meas                                                          
 _refln_F_squared_sigma                                                         
 _refln_observed_status                                                         
   2   0   0        135.46        113.27        14.16 o                         
   3   0   0         17.39         21.56         8.23 o                         
   4   0   0        119.04        104.22        19.66 o                         
   5   0   0         49.03         26.24        10.46 o                         
   6   0   0         17.44          5.72         7.07 o                         
  -6   1   0         77.54         88.26        23.63 o                         
  -5   1   0          6.61         12.65        10.85 o                         
  -4   1   0        816.73       1193.05        74.95 o                         
  -3   1   0        197.34        230.74        28.07 o                         
   2   1   0          8.78          7.88         3.48 o                         
   3   1   0        529.77        409.99        30.89 o                         
   4   1   0         67.79         87.57        15.17 o                         
   5   1   0         43.73         43.32        12.60 o                         
   6   1   0        107.13        103.12        22.78 o                         
  -6   2   0         85.12         83.33        24.17 o                         
  -5   2   0        640.42        816.67        71.18 o                         
  -4   2   0          2.63          3.75         3.05 o                         
  -1   2   0       1920.23       2592.88        73.37 o                         
   0   2   0        274.42        374.01        23.98 o                         
   1   2   0       1051.86       1222.02        36.32 o                         
   2   2   0         25.68         21.36         7.42 o                         
   3   2   0         15.84         16.19         4.84 o                         
   4   2   0         16.49         12.64         5.28 o                         
   5   2   0         47.41         40.05        11.40 o                         
   6   2   0          4.72         -0.77         5.03 o                         
  -6   3   0         27.61         53.67        22.57 o                         
  -5   3   0          6.63         52.03        46.37 o                         
  -2   3   0        662.08        724.60        53.42 o                         
  -1   3   0        113.73        103.72        18.77 o                         
   0   3   0        123.36        147.49        19.16 o                         
   1   3   0         41.00         48.19        10.29 o                         
   2   3   0         55.42         77.25        11.15 o                         
   3   3   0         73.08         77.39        14.44 o                         
   4   3   0          7.77          5.43         4.83 o                         
   5   3   0        215.04        211.38        24.88 o                         
  -3   4   0         18.54         10.07        10.37 o                         
  -2   4   0         56.63         80.33        19.66 o                         
  -1   4   0         28.33         30.73        11.45 o                         
   0   4   0        115.29        118.78        19.85 o                         
   1   4   0          7.14         38.45        35.49 o                         
   2   4   0         38.68         32.01         9.49 o                         
   3   4   0         47.71         57.56        22.78 o                         
   4   4   0        206.30        231.26        31.42 o                         
  -3   5   0         76.17         57.11        19.85 o                         
  -2   5   0        244.64        278.94        50.85 o                         
  -1   5   0         45.01         38.52        16.23 o                         
   0   5   0        108.48        102.77        21.42 o                         
   1   5   0         11.27          7.03         6.04 o                         
   2   5   0        293.82        338.76        46.58 o                         
   3   5   0         39.71         41.59        19.53 o                         
   4   5   0         19.96         19.22         8.59 o                         
  -3   6   0         44.93         30.78        17.52 o                         
  -2   6   0         19.72         24.96        13.81 o                         
  -1   6   0         42.44         37.68        17.52 o                         
   0   6   0        162.62        130.15        30.63 o                         
   1   6   0         66.09         53.93        32.44 o                         
   2   6   0         81.28         93.21        26.95 o                         
   3   6   0        576.32        708.84        66.71 o                         
  -2   7   0         15.10          4.10         8.34 o                         
  -1   7   0          5.46          3.82         9.56 o                         
   0   7   0          0.00         -1.23         4.57 o                         
   1   7   0        171.75        147.95        32.75 o                         
  -1  -7   1         80.42         92.50        24.90 o                         
   0  -7   1         15.59         16.75        11.19 o                         
   1  -7   1        787.45        985.26       125.39 o                         
   2  -7   1        121.19        149.15        35.27 o                         
  -3  -6   1        102.45        137.52        36.46 o                         
  -2  -6   1        110.17         88.27        24.73 o                         
  -1  -6   1         20.09         16.19        10.48 o                         
   0  -6   1        188.58        171.48        40.78 o                         
   1  -6   1         22.32         18.23        13.61 o                         
   2  -6   1        154.10        173.61        36.16 o                         
   3  -6   1          1.14          2.49        15.20 o                         
   4  -6   1        193.93        188.58        44.34 o                         
  -4  -5   1        153.34        140.65        34.78 o                         
  -2  -5   1        101.95         64.11        19.88 o                         
  -1  -5   1        602.99        721.96        74.85 o                         
   0  -5   1        328.51        383.20        58.99 o                         
   1  -5   1         58.23         65.78        18.43 o                         
   2  -5   1        289.38        301.55        41.19 o                         
  -5  -4   1          0.53          0.00         6.51 o                         
  -4  -4   1         24.81         20.85         9.66 o                         
  -3  -4   1         49.68         52.68        19.02 o                         
  -2  -4   1        249.10        257.89        27.28 o                         
  -1  -4   1       1159.17       1256.64        59.74 o                         
   0  -4   1          8.73         10.23         8.01 o                         
   1  -4   1        108.41        195.26        41.80 o                         
   3  -4   1        110.38        152.91        27.29 o                         
   4  -4   1         94.70         94.58        32.44 o                         
  -5  -3   1        218.76        213.79        32.85 o                         
  -4  -3   1         38.16         34.98        12.81 o                         
  -2  -3   1        344.69        403.23        40.68 o                         
  -1  -3   1         91.38        125.03        16.79 o                         
   3  -3   1         78.40         65.04        16.14 o                         
  -6  -2   1        197.51        220.64        30.03 o                         
  -5  -2   1        127.47        143.97        20.53 o                         
  -4  -2   1         99.29         88.47        15.46 o                         
  -3  -2   1        195.01        154.06        23.49 o                         
   1  -2   1        185.13        239.59        22.99 o                         
   2  -2   1        127.21        176.18        20.81 o                         
   3  -2   1        169.32        173.90        33.66 o                         
   6  -2   1        257.27        276.52        61.22 o                         
  -6  -1   1          0.76          1.65         3.49 o                         
  -5  -1   1        616.50        664.65        47.04 o                         
  -4  -1   1        880.21        683.47        40.38 o                         
  -3  -1   1        491.09        449.06        31.07 o                         
   0  -1   1         54.07         58.22         7.14 o                         
   1  -1   1         75.09        148.75        14.13 o                         
   2  -1   1          1.91          3.09         2.46 o                         
   3  -1   1         33.50         14.03        12.61 o                         
   4  -1   1       5347.36       4760.86       160.35 o                         
   5  -1   1         11.41          5.39         9.30 o                         
   6  -1   1        212.66        184.13        36.17 o                         
  -6   0   1        227.71        241.42        33.09 o                         
  -5   0   1        479.60        394.14        37.17 o                         
  -4   0   1          0.26         22.71        11.53 o                         
  -2   0   1        330.91        313.83        19.85 o                         
  -1   0   1          0.07          0.12         0.71 o                         
   2   0   1       1592.26       1404.90       255.62 o                         
   3   0   1        598.27        383.05        38.05 o                         
   4   0   1         83.53         73.97        24.20 o                         
   5   0   1         33.61         26.84        51.97 o                         
   6   0   1          0.00          4.32         2.39 o                         
  -6   1   1         28.13         22.40        10.85 o                         
  -5   1   1         15.37        595.14        69.26 o                         
  -4   1   1        183.94        243.06        27.82 o                         
  -3   1   1         98.76         69.90        14.85 o                         
  -2   1   1          0.68          5.56        33.56 o                         
  -1   1   1        490.11        441.36        42.10 o                         
   2   1   1       4058.77       3219.79        67.95 o                         
   3   1   1        156.47        140.93        16.82 o                         
   4   1   1          1.29          0.54         1.65 o                         
   5   1   1        688.47        705.54        58.63 o                         
   6   1   1         56.18         46.31        16.90 o                         
  -6   2   1        224.31        536.61        61.78 o                         
  -5   2   1        271.30        354.11        40.06 o                         
  -4   2   1         58.80         89.71        18.27 o                         
  -3   2   1        427.22        373.84        34.06 o                         
  -2   2   1         54.25         59.03        13.02 o                         
  -1   2   1        640.81        582.18        31.53 o                         
   0   2   1        234.80        276.13        22.88 o                         
   1   2   1        995.15       1199.32        32.41 o                         
   2   2   1        433.45        408.47        16.96 o                         
   3   2   1        331.98        331.83        26.90 o                         
   4   2   1        633.83        644.77        89.44 o                         
   5   2   1          2.06          5.85         6.00 o                         
  -6   3   1         14.36          0.96        14.39 o                         
  -5   3   1         77.79         73.76        20.57 o                         
  -4   3   1        215.82        258.19        35.02 o                         
  -3   3   1        108.50        110.44        21.72 o                         
  -2   3   1         10.37         20.03        10.47 o                         
  -1   3   1        471.09        499.56        91.22 o                         
   0   3   1      10131.70      11403.87       221.50 o                         
   1   3   1         39.90         32.92         8.56 o                         
   2   3   1        348.25        365.99        16.21 o                         
   3   3   1          1.39         -0.37         2.08 o                         
   4   3   1         95.38         77.79        16.98 o                         
   5   3   1         17.96         29.96         8.48 o                         
  -5   4   1          4.63         16.52        13.53 o                         
  -4   4   1        295.66        254.45        51.66 o                         
  -1   4   1        861.09        824.48        58.78 o                         
   0   4   1          1.78          3.41         2.53 o                         
   1   4   1          2.71          0.22         2.59 o                         
   2   4   1        117.09        125.55        15.76 o                         
   3   4   1        101.63        128.81        14.56 o                         
   4   4   1         14.23          8.95         4.27 o                         
  -2   5   1        304.62        244.79        56.29 o                         
   0   5   1          2.02         -4.05         4.05 o                         
   1   5   1        226.95        215.19        42.71 o                         
   2   5   1          0.42         -3.10         3.10 o                         
   3   5   1         19.58         24.06         5.87 o                         
   4   5   1         37.96         37.22        16.27 o                         
  -2   6   1        219.93        183.54        38.11 o                         
  -1   6   1         53.34         56.75        19.39 o                         
   0   6   1          7.68          4.36         5.95 o                         
   1   6   1          1.37         -2.27         3.29 o                         
   2   6   1         18.42         16.98         8.43 o                         
   3   6   1         11.90         19.83         7.39 o                         
  -2   7   1         28.41         21.16        14.78 o                         
  -1   7   1          8.29         11.97         9.77 o                         
   0   7   1          3.63         -2.97         5.70 o                         
   1   7   1          1.65          1.80         3.34 o                         
  -1  -7   2          9.37         12.43        11.59 o                         
   0  -7   2         12.32          8.55        12.21 o                         
   1  -7   2          0.07         -5.76         6.61 o                         
   2  -7   2         20.01         47.68        20.43 o                         
  -3  -6   2         48.18         46.68        27.46 o                         
  -2  -6   2          2.85          9.65        10.88 o                         
  -1  -6   2          0.00         -1.25         3.25 o                         
   0  -6   2         74.64         79.11        24.43 o                         
   3  -6   2         94.82        239.67        42.86 o                         
   4  -6   2         59.64         38.36        15.56 o                         
  -3  -5   2         55.79         52.17        23.09 o                         
  -2  -5   2         40.15         47.58        15.77 o                         
  -1  -5   2         13.71         56.55        45.92 o                         
   2  -5   2        190.65        230.35        50.54 o                         
   3  -5   2        700.75        782.84        67.90 o                         
   4  -5   2          3.87         -2.01        10.47 o                         
   5  -5   2        225.46        210.29        38.24 o                         
   1  -4   2       5824.88       7278.11       169.44 o                         
   2  -4   2        323.20        379.94        40.14 o                         
   3  -4   2          7.42         14.53         8.49 o                         
   4  -4   2          4.46          3.72         5.14 o                         
   5  -4   2         44.58         45.97        22.98 o                         
  -5  -3   2         52.67         50.85        19.32 o                         
  -1  -3   2        485.00        615.38        39.01 o                         
   0  -3   2        503.76        511.41        37.54 o                         
   1  -3   2         37.84         46.31        12.46 o                         
   2  -3   2         88.56         96.36        18.27 o                         
   3  -3   2         11.74         18.20        10.87 o                         
   4  -3   2        543.40        642.34        56.30 o                         
   5  -3   2          0.00         -5.39         7.53 o                         
  -6  -2   2         15.30         23.52         9.74 o                         
  -5  -2   2          8.87         68.89        64.93 o                         
   0  -2   2        866.12        877.08        40.94 o                         
   1  -2   2        265.90        343.71        28.00 o                         
   2  -2   2       1560.78       2068.72        74.64 o                         
   3  -2   2        160.13        152.87        21.51 o                         
   4  -2   2          0.14          0.20         2.85 o                         
   5  -2   2          0.03         -4.47         5.70 o                         
  -6  -1   2        114.23         96.10        19.54 o                         
  -4  -1   2          1.63         -0.89         2.49 o                         
  -3  -1   2          6.98          1.40         3.71 o                         
   0  -1   2         72.91         69.31        10.03 o                         
   1  -1   2        652.92        752.72        33.50 o                         
   2  -1   2         30.13         31.18         7.49 o                         
   3  -1   2         66.95         63.54        20.54 o                         
   4  -1   2        228.49        248.75        38.34 o                         
   6  -1   2        143.51        204.31        51.46 o                         
  -6   0   2          2.27         60.45        21.61 o                         
  -5   0   2        194.80        162.80        24.59 o                         
  -4   0   2         17.89         16.99         6.67 o                         
  -3   0   2       9940.38       9959.63       134.94 o                         
  -2   0   2        774.28        711.29        31.12 o                         
   1   0   2        469.20        475.95        26.34 o                         
   2   0   2        110.04        125.09        15.86 o                         
   3   0   2          0.68         -0.31         0.81 o                         
   4   0   2         31.43         25.00         7.73 o                         
   5   0   2        404.98        397.44        62.04 o                         
  -6   1   2        265.82        263.78        35.63 o                         
  -5   1   2        250.33        268.43        31.06 o                         
  -4   1   2        696.05        619.35        89.90 o                         
  -3   1   2        219.27        260.86        24.75 o                         
  -2   1   2        638.66        591.00        28.58 o                         
  -1   1   2        606.36        560.71        21.00 o                         
   2   1   2        313.06        302.35        30.61 o                         
   3   1   2        368.49        349.81        47.24 o                         
   4   1   2        124.84        136.49        44.29 o                         
   5   1   2         51.67         63.35        17.74 o                         
  -6   2   2         49.14         38.31        15.29 o                         
  -5   2   2        307.99        478.10        45.03 o                         
  -4   2   2        691.67        638.17        45.99 o                         
  -3   2   2        209.72        192.01        21.72 o                         
  -2   2   2        336.92        343.64        24.25 o                         
  -1   2   2          4.77          5.95         2.59 o                         
   2   2   2         75.26         69.16        10.27 o                         
   3   2   2         83.00         75.63        11.40 o                         
   4   2   2       1687.59       1728.83       143.70 o                         
   5   2   2          0.60          2.86         2.41 o                         
  -6   3   2        112.66         84.98        23.40 o                         
  -5   3   2        591.44        522.24        51.74 o                         
  -4   3   2          0.72         -1.02         1.50 o                         
  -3   3   2        122.22        146.10        21.05 o                         
  -2   3   2         19.23         19.37         6.76 o                         
  -1   3   2         79.44         65.51        12.81 o                         
   0   3   2          9.23          8.34         7.12 o                         
   1   3   2         14.50         13.53         6.31 o                         
   2   3   2        405.32        379.01        19.13 o                         
   3   3   2        351.91        306.00        31.95 o                         
   4   3   2         73.38         72.02         7.79 o                         
  -5   4   2          3.52          5.29         6.86 o                         
  -4   4   2          1.09         17.32        13.18 o                         
  -3   4   2         12.27          8.61         8.14 o                         
  -2   4   2          0.37         12.51         8.44 o                         
  -1   4   2        355.85        275.20        33.97 o                         
   0   4   2        104.73         95.11        20.24 o                         
   1   4   2        520.24        521.01        65.19 o                         
   2   4   2        569.43        537.47        34.37 o                         
   3   4   2          1.79          0.91         2.24 o                         
   4   4   2         10.59          6.62         4.59 o                         
  -5   5   2         64.31         93.93        27.42 o                         
  -4   5   2         26.01         34.07        19.93 o                         
  -3   5   2        201.34        188.04        41.19 o                         
  -2   5   2         36.30         31.83        14.03 o                         
  -1   5   2        179.20        102.61        42.71 o                         
   0   5   2         76.66         96.70        20.70 o                         
   1   5   2         13.03         14.46         6.75 o                         
   2   5   2         88.66         87.68        13.47 o                         
   3   5   2         97.31        112.56        10.96 o                         
  -1   6   2         61.13         72.00        28.58 o                         
   1   6   2          2.97         12.65        18.15 o                         
   2   6   2        105.83        129.05        22.02 o                         
  -2   7   2        261.24        212.35        54.92 o                         
  -1   7   2        106.62        124.07        41.70 o                         
   0   7   2         22.25         14.13         9.63 o                         
   0  -7   3         22.22         11.92         9.63 o                         
  -3  -6   3          6.11        187.63        55.83 o                         
  -2  -6   3         21.80         10.32        12.12 o                         
   1  -6   3        161.41        156.05        32.85 o                         
   2  -6   3          0.01          9.04         6.79 o                         
   3  -6   3         33.13         27.40        13.65 o                         
  -1  -5   3        213.48        158.38        30.27 o                         
   0  -5   3         21.57        138.39        26.96 o                         
   1  -5   3          0.97         -1.80         6.61 o                         
   2  -5   3          6.86          3.64         7.08 o                         
   3  -5   3          0.03          1.73         6.88 o                         
   4  -5   3          7.98         10.97        10.53 o                         
  -2  -4   3          0.05          0.00         3.05 o                         
  -1  -4   3         54.42         58.07        15.71 o                         
   0  -4   3          3.64          5.70         5.68 o                         
   1  -4   3         19.76         18.67         9.64 o                         
   2  -4   3          8.53          5.04         6.10 o                         
   3  -4   3        247.95        284.87        38.17 o                         
   4  -4   3        222.86        188.44        32.47 o                         
   5  -4   3         16.34          9.34        12.97 o                         
  -1  -3   3         20.79         22.33         8.66 o                         
   0  -3   3         28.39         21.65         8.19 o                         
   1  -3   3         12.49         12.85         6.72 o                         
   2  -3   3        712.00        753.39        53.06 o                         
   3  -3   3        303.06        393.50        40.16 o                         
   4  -3   3         55.83         51.94        16.33 o                         
   5  -3   3          7.35          3.05         2.71 o                         
  -6  -2   3         34.66         49.93        14.63 o                         
  -5  -2   3        353.27        390.18        36.98 o                         
   0  -2   3        141.36        141.17        18.66 o                         
   1  -2   3        175.64        183.46        21.20 o                         
   2  -2   3        568.44        618.73        56.44 o                         
   3  -2   3        606.64        653.72        63.87 o                         
   4  -2   3         86.12         46.68        38.19 o                         
   5  -2   3        463.47        578.77        69.26 o                         
  -6  -1   3         84.46         78.37        18.77 o                         
  -5  -1   3         24.07         53.78        14.15 o                         
  -4  -1   3         20.92         21.78         7.40 o                         
   0  -1   3         32.35         21.97        11.19 o                         
   1  -1   3      10001.72      10774.30       134.39 o                         
   2  -1   3        459.89        518.77        32.37 o                         
   3  -1   3        157.51        167.64        51.21 o                         
   4  -1   3         22.53         21.44        15.86 o                         
   5  -1   3         91.57        108.51        26.24 o                         
   6  -1   3         35.55         31.42        14.54 o                         
  -6   0   3        178.06        167.52        27.52 o                         
  -5   0   3         60.66         63.31        14.40 o                         
  -4   0   3          9.63         15.21         6.37 o                         
  -3   0   3        495.26        459.76        30.87 o                         
   1   0   3          5.40          5.19         3.86 o                         
   2   0   3         30.93         22.31         7.58 o                         
   3   0   3         78.35         83.77        52.48 o                         
   4   0   3        339.14        434.15        41.70 o                         
   5   0   3          0.00         78.71        22.37 o                         
  -6   1   3          3.78          6.94         5.29 o                         
  -5   1   3         12.17         11.88         6.36 o                         
  -4   1   3        664.27        577.16        40.41 o                         
  -3   1   3          7.08          5.34         4.64 o                         
  -2   1   3        987.53        925.41        37.71 o                         
  -1   1   3       3328.87       2851.32        79.02 o                         
   4   1   3         16.07         16.74         5.85 o                         
   5   1   3         11.46          9.41         4.83 o                         
  -6   2   3        246.03        297.15        38.47 o                         
  -5   2   3          9.42         15.89         8.42 o                         
  -4   2   3         30.38         23.33         9.60 o                         
  -3   2   3         24.77         12.76        11.14 o                         
  -2   2   3        228.85        212.27        18.48 o                         
  -1   2   3       1259.52       1182.15        35.27 o                         
   0   2   3         76.20         60.00         8.54 o                         
   2   2   3         14.53         25.73         8.34 o                         
   3   2   3         57.00         62.95        15.05 o                         
   4   2   3         72.93         83.49        20.85 o                         
   5   2   3          3.14          5.08         3.46 o                         
  -6   3   3          3.01         -1.45         4.54 o                         
  -5   3   3         35.56         42.00        13.29 o                         
  -4   3   3         21.21         19.12         7.22 o                         
  -3   3   3       5647.30       5645.13       122.25 o                         
  -2   3   3        147.54        138.33        16.37 o                         
  -1   3   3         87.82         86.38        10.80 o                         
   1   3   3         62.58         56.14        12.71 o                         
   3   3   3         29.50         33.36         8.85 o                         
   4   3   3         28.94         41.80        12.00 o                         
  -5   4   3        387.54        477.27        51.62 o                         
  -4   4   3        366.14        375.00        41.33 o                         
  -3   4   3         10.91          4.56         4.75 o                         
  -2   4   3         17.02         13.09         6.21 o                         
  -1   4   3         57.42         49.34        12.92 o                         
   0   4   3        153.56        146.34        14.24 o                         
   1   4   3         42.32         49.22        14.24 o                         
   2   4   3          0.49        106.07        17.70 o                         
  -4   5   3        291.51        368.16        44.68 o                         
  -3   5   3         69.01         56.62        27.76 o                         
  -2   5   3        137.10        163.84        29.70 o                         
  -1   5   3         10.97          7.73         5.80 o                         
   0   5   3          9.96         15.57         5.97 o                         
   1   5   3         14.50         16.48         8.24 o                         
   2   5   3         31.53         44.75        13.32 o                         
   3   5   3          4.65          6.31         5.08 o                         
  -3   6   3          0.29         -3.56         5.59 o                         
  -2   6   3         19.87         15.46         9.76 o                         
  -1   6   3          9.97         11.42         7.17 o                         
   0   6   3          4.37          2.33         3.00 o                         
   1   6   3          3.08          0.71         6.10 o                         
  -2  -6   4          5.12         -4.85         6.11 o                         
  -1  -6   4         62.59         54.13        19.74 o                         
   0  -6   4        126.22        111.45        27.51 o                         
   1  -6   4        103.11         75.73        23.59 o                         
   2  -6   4         83.40         98.86        27.65 o                         
  -2  -5   4          0.75        -13.85        26.85 o                         
  -1  -5   4        195.90        149.87        30.92 o                         
   1  -5   4          1.84          5.25         6.62 o                         
   2  -5   4        114.46        139.13        47.75 o                         
   3  -5   4          2.90          5.71         2.94 o                         
  -1  -4   4        443.74        440.04        42.56 o                         
   1  -4   4        235.55        244.26        32.59 o                         
   2  -4   4         77.95         82.64        19.65 o                         
   3  -4   4         56.79         57.27        16.81 o                         
   4  -4   4          0.09          6.42         6.25 o                         
  -1  -3   4        378.50        372.62        52.58 o                         
   0  -3   4         18.75         21.22         8.70 o                         
   1  -3   4        382.38        969.12       116.90 o                         
   2  -3   4          5.33         14.39        26.75 o                         
   3  -3   4        186.92        208.92        29.36 o                         
   4  -3   4         50.31         41.25        14.37 o                         
   5  -3   4         30.12         49.03        15.37 o                         
  -6  -2   4         17.69         21.66        10.63 o                         
   0  -2   4         47.83         35.40        10.12 o                         
   1  -2   4         19.57         33.39        10.26 o                         
   2  -2   4         11.42         43.59        11.79 o                         
   3  -2   4          5.09          6.16        17.54 o                         
   4  -2   4          0.06         -1.94         3.20 o                         
   5  -2   4        591.94        875.42        85.02 o                         
  -6  -1   4         42.00         31.37        12.81 o                         
  -5  -1   4         54.45         73.20        16.83 o                         
   1  -1   4         21.26         15.62         5.86 o                         
   2  -1   4         12.41         14.17         7.37 o                         
   3  -1   4        137.90        105.70        63.77 o                         
   4  -1   4        332.68        430.29        46.88 o                         
   5  -1   4         45.23         46.88        17.19 o                         
  -6   0   4       1447.19       1764.99        89.47 o                         
  -5   0   4        172.85        191.28        26.95 o                         
  -4   0   4         27.35         19.46         7.83 o                         
  -3   0   4         44.70         44.24        15.86 o                         
   1   0   4         90.95         57.76        16.68 o                         
   2   0   4        818.55        959.42        52.37 o                         
   3   0   4        390.89        417.68        35.19 o                         
   4   0   4          4.16          0.31         1.53 o                         
   5   0   4          4.74          7.93         6.92 o                         
  -6   1   4         33.88         44.95        16.22 o                         
  -5   1   4        171.95        189.23        25.83 o                         
  -4   1   4         29.48          3.66         7.88 o                         
  -3   1   4        211.67        215.18        22.82 o                         
  -2   1   4        137.59        148.28        23.49 o                         
   2   1   4         41.76          6.51        11.59 o                         
   4   1   4         78.75         89.19        13.12 o                         
   5   1   4        225.00        280.89        27.76 o                         
  -6   2   4        153.23        159.94        28.84 o                         
  -5   2   4         42.81         49.59        14.71 o                         
  -4   2   4          0.18         -1.56         3.04 o                         
  -3   2   4         43.89         53.29        10.90 o                         
  -2   2   4          1.63          0.21         1.67 o                         
  -1   2   4         12.79          9.05         4.98 o                         
   3   2   4        161.12        218.96        31.42 o                         
   4   2   4         13.10         14.95         9.15 o                         
  -6   3   4         45.80         44.25        16.29 o                         
  -5   3   4         79.96         97.79        20.77 o                         
  -4   3   4          2.07         -5.64         5.64 o                         
  -3   3   4        209.65        180.70        30.92 o                         
  -2   3   4          8.27          7.07         3.32 o                         
  -1   3   4        514.63        485.24        24.63 o                         
   0   3   4        500.29        400.59        25.93 o                         
   2   3   4         22.78         13.32         4.58 o                         
   3   3   4          1.78          3.46         3.66 o                         
  -5   4   4          5.77         -2.15        16.58 o                         
  -4   4   4         91.99         72.18        17.55 o                         
  -3   4   4          0.01         -4.13         4.13 o                         
  -2   4   4        336.05        337.41        28.83 o                         
  -1   4   4        579.76        403.11        78.05 o                         
   0   4   4         66.88         25.93        10.17 o                         
   1   4   4          7.88         18.81         9.46 o                         
   2   4   4        255.74        299.50        27.87 o                         
  -4   5   4         57.33         74.91        18.34 o                         
  -3   5   4          8.38         14.52         7.67 o                         
  -2   5   4        142.54        177.80        44.39 o                         
  -1   5   4        124.80        169.33        21.56 o                         
   0   5   4         42.81         48.21         8.44 o                         
   1   5   4        131.45        153.26        28.17 o                         
   2   5   4          1.78          2.85         3.05 o                         
   0   6   4          4.13          1.93         4.27 o                         
  -1  -6   5          0.98         -6.18         6.40 o                         
   0  -6   5         42.37         41.44        17.29 o                         
   1  -6   5          2.46          9.46        14.49 o                         
  -1  -5   5          0.02         -4.37         5.71 o                         
   0  -5   5         17.53          2.12        13.22 o                         
   1  -5   5          8.25          3.67         4.89 o                         
   2  -5   5        692.70        760.61        68.94 o                         
  -1  -4   5         61.89         67.87        18.95 o                         
   0  -4   5         25.15         24.46        11.37 o                         
   1  -4   5        335.26        337.41        40.63 o                         
   2  -4   5          3.90          1.20         3.48 o                         
   3  -4   5         14.19         71.80        24.12 o                         
   0  -3   5        315.67        232.58        30.13 o                         
   1  -3   5         61.62         58.12        15.06 o                         
   2  -3   5         26.38         25.69        11.74 o                         
   3  -3   5        392.02        451.30        44.91 o                         
   4  -3   5         95.95         87.85        19.98 o                         
   0  -2   5        908.33        766.20        71.70 o                         
   1  -2   5          0.01         -2.47         2.55 o                         
   2  -2   5        193.82        116.20        57.87 o                         
   3  -2   5          8.83          9.38         5.79 o                         
   4  -2   5         30.15         26.63        19.73 o                         
  -6  -1   5         13.11          3.47         5.77 o                         
   1  -1   5         11.45          2.34         9.15 o                         
   2  -1   5         47.80         28.59        23.64 o                         
   3  -1   5         45.11         36.71        26.70 o                         
   4  -1   5          3.95        -20.85        20.85 o                         
  -6   0   5        267.51        301.54        39.19 o                         
  -5   0   5        123.93        141.12        23.60 o                         
  -4   0   5        184.44        225.47        37.93 o                         
   3   0   5         16.82          7.13         6.05 o                         
   4   0   5         17.21         11.64         7.93 o                         
  -6   1   5         24.04         21.71         9.65 o                         
  -5   1   5        101.92         90.55        19.45 o                         
  -4   1   5        487.23        403.23        37.75 o                         
  -3   1   5        331.90        356.90        30.64 o                         
   2   1   5          5.42         -2.75         2.75 o                         
   3   1   5         10.87         12.41         6.00 o                         
  -6   2   5         18.59         20.40         8.40 o                         
  -5   2   5        187.81        251.08        31.78 o                         
  -4   2   5        452.24        460.71        39.44 o                         
  -3   2   5          0.03          9.52         5.07 o                         
  -2   2   5         43.61         33.36        13.32 o                         
   2   2   5          2.73          0.00         2.34 o                         
  -5   3   5         86.69         88.90        20.25 o                         
  -4   3   5         11.21          8.68         5.57 o                         
  -3   3   5         74.75         67.15        13.80 o                         
  -2   3   5         53.92         60.46        11.29 o                         
   0   3   5          0.44          0.00         1.12 o                         
   3   3   5        265.64        165.87        26.65 o                         
  -4   4   5         78.22         91.19        19.41 o                         
  -3   4   5         96.42        108.46        18.37 o                         
  -2   4   5         10.90         22.64         7.74 o                         
  -1   4   5          3.08          2.46         2.38 o                         
   0   4   5         87.86         71.09        14.03 o                         
   2   4   5         21.34         20.24         8.03 o                         
  -3   5   5         28.25         35.60        16.73 o                         
  -2   5   5         15.05         13.30         9.36 o                         
  -1   5   5         40.17         28.59        11.39 o                         
   1   5   5        594.56        709.45        65.29 o                         
  -1  -5   6          0.73          4.96        24.87 o                         
   0  -5   6          0.80          1.67         3.63 o                         
   1  -5   6         17.61          5.42         4.32 o                         
   0  -4   6         15.15         28.64        12.71 o                         
   1  -4   6          5.73         10.32         6.41 o                         
   2  -4   6          5.63          2.90         6.15 o                         
   0  -3   6          0.03         -1.83         3.97 o                         
   1  -3   6          4.58         16.89         8.74 o                         
   2  -3   6         50.88         45.44        43.27 o                         
   3  -3   6          7.81          5.62         4.73 o                         
   1  -2   6         13.65          6.52         7.17 o                         
   2  -2   6       1414.50       1416.66       100.07 o                         
   3  -2   6         90.35        109.30        21.03 o                         
   2  -1   6          3.98         -0.81         4.37 o                         
   3  -1   6         11.08          7.23         6.42 o                         
  -5   0   6          7.97         20.34        11.49 o                         
   2   0   6         18.86          2.44        10.27 o                         
  -5   1   6         18.52         28.57        12.05 o                         
  -4   1   6          1.93         -2.85         4.88 o                         
   3   1   6          0.08          0.81         1.73 o                         
  -5   2   6          0.57         -4.01         4.01 o                         
  -4   2   6          0.00         -0.19         3.15 o                         
  -3   2   6         15.07         22.98        11.59 o                         
  -2   2   6       1968.26       1798.84        92.75 o                         
   3   2   6         10.53          0.81         4.68 o                         
  -5   3   6         58.97         86.34        19.84 o                         
  -4   3   6        101.41        131.64        37.98 o                         
  -3   3   6        287.81        292.82        33.46 o                         
  -2   3   6         13.12          9.25         8.03 o                         
  -1   3   6         10.41         25.93         9.15 o                         
  -3   4   6         32.08         38.98        12.77 o                         
  -2   4   6         27.50         26.57         8.70 o                         
  -1   4   6        172.92        155.90        28.17 o                         
   0   4   6          7.28          5.29         5.08 o                         
   0  -4   7         15.29         16.88        13.42 o                         
   1  -4   7          9.04         -0.14         5.11 o                         
   1  -3   7         79.44         82.17        20.62 o                         
   2  -3   7         12.94          3.59         7.88 o                         
   1  -2   7          7.37         -1.12         5.39 o                         
   2  -2   7         15.08         29.35        15.97 o                         
   2  -1   7          0.00         -0.10         3.36 o                         
   2   0   7         37.50          5.90        16.27 o                         
  -4   2   7          5.64          2.95         1.83 o                         
  -3   2   7          8.10         22.27        12.81 o                         
  -3   3   7         35.23         39.46        19.32 o                         
  -2   3   7          2.46          3.97         2.95 o                         
   1  -2   8         13.04          7.83        10.68 o                         
                                                                                
