# Supplementary material for: A closer look into close packing: pentacoordinated silicon in a high-pressure polymorph of danburite
Source: IUCrJ. 2017 Aug 10;4(Pt 5):671–7. doi: 10.1107/S2052252517010612 (PMC5619858; doi:10.1107/S2052252517010612)
Supplement: Supplementary file 5 [file m-04-00671-danburite-IV_32.3GPasup5.hkl]

data_danbburite-IV_32.3GPa                                                      
_shelx_title ' shelxt_a.res in P2(1)/c'                                         
_shelx_refln_list_code          4                                               
_shelx_F_calc_maximum      140.09                                               
_exptl_crystal_F_000       488.00                                               
_reflns_d_resolution_high  0.8004                                               
                                                                                
loop_                                                                           
 _space_group_symop_operation_xyz                                               
 'x, y, z'                                                                      
 '-x, y+1/2, -z+1/2'                                                            
 '-x, -y, -z'                                                                   
 'x, -y-1/2, z-1/2'                                                             
                                                                                
_cell_length_a     7.9989                                                       
_cell_length_b     7.8697                                                       
_cell_length_c     6.2491                                                       
_cell_angle_alpha  90.000                                                       
_cell_angle_beta   89.751                                                       
_cell_angle_gamma  90.000                                                       
                                                                                
_shelx_F_squared_multiplier     1.000                                           
                                                                                
loop_                                                                           
 _refln_index_h                                                                 
 _refln_index_k                                                                 
 _refln_index_l                                                                 
 _refln_F_squared_calc                                                          
 _refln_F_squared_meas                                                          
 _refln_F_squared_sigma                                                         
 _refln_observed_status                                                         
   8   0   0        131.79         79.98         7.52 o                         
   9   0   0          0.00         -3.57         3.57 o                         
   2   1   0          0.09          0.27         0.66 o                         
   3   1   0      12662.93      11800.40        53.69 o                         
   4   1   0          0.13         -3.34         3.34 o                         
   5   1   0       1597.25       1063.90        19.20 o                         
   6   1   0          0.09         -1.59         2.77 o                         
   7   1   0        470.38        297.75        13.77 o                         
   8   1   0          0.36          2.10         2.10 o                         
   9   1   0        536.29        546.30        19.36 o                         
   1   2   0          0.01         -0.50         0.80 o                         
   2   2   0       1720.64       1698.47        22.25 o                         
   3   2   0          0.34         -0.53         1.16 o                         
   4   2   0        435.13        348.97        10.87 o                         
   5   2   0          0.08          1.43         1.38 o                         
   6   2   0        539.87        518.50        48.44 o                         
   7   2   0          0.00         -1.14         3.28 o                         
   8   2   0        381.19        328.76        34.41 o                         
   9   2   0          0.23         -1.68         1.68 o                         
   1   3   0       8273.52      10413.83        71.40 o                         
   2   3   0          0.25          0.41         1.57 o                         
   3   3   0         38.61         65.83         6.71 o                         
   4   3   0          0.11         -0.89         1.27 o                         
   5   3   0       1587.58       1384.19        25.29 o                         
   6   3   0          0.00         -2.04         2.04 o                         
   7   3   0       1699.44       1308.20        22.87 o                         
   8   3   0          0.02         -2.28         2.28 o                         
   9   3   0         12.05         24.75         3.32 o                         
   1   4   0          0.53          7.89         7.81 o                         
   2   4   0       3451.99       3334.44        39.94 o                         
   3   4   0          0.00          1.09         2.14 o                         
   4   4   0       1874.89       2033.55        35.72 o                         
   5   4   0          0.10          0.00         1.68 o                         
   6   4   0        786.01        565.68        15.83 o                         
   7   4   0          0.49         84.64       198.67 o                         
   8   4   0        644.32        584.00       188.53 o                         
   9   4   0          0.00         -0.68         4.71 o                         
   1   5   0        418.12       1030.30        32.88 o                         
   2   5   0          0.13          0.27         1.67 o                         
   3   5   0       1534.70       1629.77        45.13 o                         
   4   5   0          0.17         -0.66         2.21 o                         
   5   5   0        390.43        337.99        13.40 o                         
   6   5   0          0.23          1.98         3.60 o                         
   7   5   0          3.98          2.54         3.14 o                         
   8   5   0          0.00         -1.51         1.84 o                         
   2   6   0        224.20        251.24        13.79 o                         
   3   6   0          0.00         -1.72         2.82 o                         
   4   6   0         83.82        124.63         9.25 o                         
   5   6   0          0.01          2.80         2.96 o                         
   6   6   0       1058.40       1122.53        29.24 o                         
   7   6   0          0.07          2.94         2.48 o                         
   2   7   0          0.24          0.02         3.30 o                         
   3   7   0       5987.94       7996.54        84.86 o                         
   4   7   0          0.01          8.62         4.94 o                         
   5   7   0          5.11          4.99         2.90 o                         
   6   7   0          0.03          2.50         4.90 o                         
   7   7   0        299.25        292.52        20.90 o                         
   3   8   0          0.13         -0.25         3.52 o                         
   4   8   0         28.08         19.57         6.71 o                         
   5   8   0          0.83         -2.49         4.15 o                         
   4   9   0          0.03        241.65       522.93 o                         
  -9   1   1        326.08        239.18         9.02 o                         
  -8   1   1         18.41          9.85         2.30 o                         
  -7   1   1          7.43         -0.95         0.95 o                         
  -6   1   1         24.22         13.16         2.74 o                         
  -5   1   1        474.50        402.04        14.88 o                         
  -4   1   1        338.31        320.09        35.18 o                         
  -3   1   1       3924.06       3665.31        32.31 o                         
  -2   1   1         20.81         25.01         2.33 o                         
   0   1   1          8.54         10.56         1.36 o                         
   1   1   1        163.16        221.62         7.87 o                         
   2   1   1         36.89         34.70         3.73 o                         
   3   1   1       3970.13       4608.37        48.28 o                         
   4   1   1        284.27        270.96        17.89 o                         
   5   1   1        481.97        377.70        19.91 o                         
   6   1   1         23.90         18.44         4.29 o                         
   7   1   1          4.34          1.24         2.10 o                         
   8   1   1         33.53        287.32        22.53 o                         
  -9   2   1         98.86         46.24         3.93 o                         
  -8   2   1         58.20         65.19         4.23 o                         
  -7   2   1         39.41         22.85         2.77 o                         
  -5   2   1         57.59         34.86         3.32 o                         
  -4   2   1        714.54        682.31        28.45 o                         
  -3   2   1       4541.91       4523.71        34.05 o                         
  -2   2   1       1422.83       1653.61        23.11 o                         
  -1   2   1        102.25        120.28         5.52 o                         
   0   2   1        314.17        293.14        11.74 o                         
   1   2   1         92.04        123.61         5.63 o                         
   2   2   1       1527.58       1782.45        26.68 o                         
   3   2   1       4471.51       5184.32        49.80 o                         
   4   2   1        843.71        673.78        35.91 o                         
   5   2   1         47.97         74.62        43.88 o                         
   6   2   1        217.82        209.68        21.02 o                         
   7   2   1         28.74         29.29         4.14 o                         
   8   2   1         95.23         67.30         7.87 o                         
   9   2   1         86.74         50.27         7.00 o                         
  -9   3   1        137.46        113.15         6.36 o                         
  -8   3   1          0.14          0.55         1.17 o                         
  -7   3   1         83.14         81.60        10.08 o                         
  -6   3   1        583.20        482.00        12.58 o                         
  -5   3   1         63.87         59.66         4.67 o                         
  -4   3   1        107.25        225.82       131.11 o                         
  -3   3   1       2279.74       2237.65        29.93 o                         
  -2   3   1         26.44         21.87         4.35 o                         
  -1   3   1        279.93        280.83        10.69 o                         
   0   3   1       3814.93       4214.25        68.38 o                         
   1   3   1        314.28        305.64        10.72 o                         
   2   3   1         24.53         20.83         3.15 o                         
   3   3   1       2171.47       2351.39        43.46 o                         
   4   3   1         94.05         80.01         7.10 o                         
   5   3   1         76.67         55.66         5.25 o                         
   6   3   1        629.66        532.75        41.39 o                         
   7   3   1         94.82        117.08        53.27 o                         
   8   3   1          0.21         -1.16         2.74 o                         
   9   3   1        120.48        100.03         9.62 o                         
  -9   4   1         17.28         22.17         3.27 o                         
  -8   4   1        114.61         76.05         5.76 o                         
  -7   4   1         17.77         14.62         2.70 o                         
  -6   4   1         67.45         39.95         4.11 o                         
  -5   4   1        334.20        305.03        12.24 o                         
  -4   4   1        239.21        220.91        15.25 o                         
  -3   4   1        597.82        552.92        22.18 o                         
  -1   4   1        137.27        125.43         7.29 o                         
   0   4   1        582.73       1109.86        24.65 o                         
   1   4   1        156.96        191.28        15.18 o                         
   2   4   1        921.97       1187.82        26.02 o                         
   3   4   1        588.13        625.74        19.84 o                         
   4   4   1        181.44        175.10        11.40 o                         
   5   4   1        360.03        303.31        26.61 o                         
   6   4   1         37.03         35.47         4.55 o                         
   7   4   1         13.50         96.25        60.46 o                         
   8   4   1         91.76         57.13        14.10 o                         
   9   4   1         13.90         16.14         3.67 o                         
  -8   5   1         85.61         96.96         7.63 o                         
  -7   5   1         57.71         52.38        11.62 o                         
  -6   5   1        298.42        285.66        17.30 o                         
  -5   5   1        553.30        468.01        15.00 o                         
  -4   5   1         56.59         56.83         5.13 o                         
  -1   5   1        832.69        775.40        21.81 o                         
   0   5   1       1651.73       1984.49        31.72 o                         
   1   5   1        772.04        892.95        38.06 o                         
   2   5   1        190.44        217.48        12.09 o                         
   3   5   1        637.33        627.86        23.11 o                         
   4   5   1         37.10         80.71        24.94 o                         
   5   5   1        528.57        532.95        18.51 o                         
   6   5   1        305.62        259.41        13.07 o                         
   7   5   1         57.27         48.68         6.50 o                         
   8   5   1        110.15        177.01       118.06 o                         
  -7   6   1         13.15          8.20         2.90 o                         
  -6   6   1        492.74        425.66        76.45 o                         
  -5   6   1        115.25        103.62        27.18 o                         
  -4   6   1        183.46        142.19        17.92 o                         
  -1   6   1        223.51        264.97        19.36 o                         
   0   6   1       1740.09       2118.32        37.28 o                         
   1   6   1        235.33        465.40       113.58 o                         
   2   6   1        267.09        276.02        42.93 o                         
   3   6   1       2175.10       2959.18        51.75 o                         
   4   6   1        156.78        133.68        10.75 o                         
   5   6   1        143.34        147.61        13.54 o                         
   6   6   1        643.48        631.88        21.84 o                         
   7   6   1         20.30         13.78         4.39 o                         
  -6   7   1          0.45         -0.17         2.00 o                         
  -5   7   1         13.36         22.00        21.09 o                         
   0   7   1          0.40         57.10         6.97 o                         
   1   7   1          0.22         59.31        11.57 o                         
   2   7   1        232.14        194.22        21.69 o                         
   3   7   1        799.76       1500.16        40.98 o                         
   4   7   1         44.84         47.12         5.94 o                         
   5   7   1         18.87         18.37         3.86 o                         
   6   7   1          2.39         -1.33         2.74 o                         
  -5   8   1         53.58         60.76        29.07 o                         
   0   8   1         46.56         16.16         6.22 o                         
   1   8   1        111.33        117.71        11.25 o                         
   2   8   1        424.12        929.22       125.87 o                         
   3   8   1        457.44        466.11        21.89 o                         
   4   8   1        103.87        284.50        18.74 o                         
   5   8   1         48.79         41.79         6.82 o                         
   1   9   1        613.64        889.00        34.22 o                         
   2   9   1        305.70        469.25        24.52 o                         
   3   9   1        128.99         91.28        10.35 o                         
  -9   0   2         99.84         47.85         3.57 o                         
  -8   0   2        361.52        504.87        11.78 o                         
  -7   0   2        108.29         53.73         3.34 o                         
  -9   1   2          7.46          0.74         0.63 o                         
  -8   1   2         35.14        210.57        15.40 o                         
  -7   1   2        166.75        184.26        25.12 o                         
  -6   1   2         37.76         39.88         6.63 o                         
  -5   1   2       1735.17       1771.07        23.45 o                         
  -4   1   2        123.84        111.84         5.45 o                         
  -1   1   2       3126.56       3533.99        43.85 o                         
  -9   2   2          0.59          0.49         0.69 o                         
  -8   2   2        138.83        171.68        14.55 o                         
  -7   2   2         26.42         18.26         2.05 o                         
  -6   2   2       1701.11       1619.82        19.29 o                         
  -5   2   2         70.99         58.34         5.21 o                         
  -4   2   2        169.39        167.47         7.75 o                         
  -2   2   2        794.37        637.38        10.54 o                         
  -1   2   2          3.71          3.01         1.61 o                         
   0   2   2       9369.81      10382.85        62.41 o                         
   1   2   2          2.19          1.11         3.14 o                         
   2   2   2        882.74       1035.48        25.96 o                         
   3   2   2        185.99        183.02        11.58 o                         
   4   2   2        166.63        183.58        20.69 o                         
   5   2   2         80.50         65.35         7.67 o                         
   6   2   2       2091.37       2082.88        54.22 o                         
   7   2   2         31.87         22.59         5.82 o                         
  -9   3   2        576.56        844.73        16.04 o                         
  -8   3   2         64.18         42.19         3.44 o                         
  -7   3   2        148.33        147.18         7.12 o                         
  -6   3   2        113.57         95.59         6.93 o                         
  -5   3   2         94.58        103.37         6.87 o                         
  -4   3   2        157.89        125.67         5.96 o                         
  -3   3   2       9738.97       8031.15        39.21 o                         
  -2   3   2        139.06        146.73         5.82 o                         
  -1   3   2         44.68         36.54         3.72 o                         
   0   3   2       1494.67       1805.83        36.03 o                         
   1   3   2         44.67         43.18         4.54 o                         
   2   3   2        145.03        183.49        11.01 o                         
   3   3   2      10766.19      12568.04        97.76 o                         
   4   3   2        182.58        169.02        12.27 o                         
   5   3   2         82.01        113.43        10.20 o                         
   6   3   2        141.63        106.37        42.61 o                         
   7   3   2        200.54        183.67        32.99 o                         
   8   3   2         66.96         36.65         5.91 o                         
   9   3   2        785.48        696.86        32.99 o                         
  -8   4   2        128.89        114.98         6.30 o                         
  -7   4   2          2.38          7.53         2.38 o                         
  -6   4   2       1745.31       1871.62        39.30 o                         
  -5   4   2         21.71         23.82         3.23 o                         
  -4   4   2        256.16        206.60        10.00 o                         
  -3   4   2       1959.82       1842.56        22.71 o                         
  -2   4   2         66.46         68.16         4.38 o                         
  -1   4   2         29.15         25.51         3.49 o                         
   0   4   2       8142.61       7385.38        57.49 o                         
   1   4   2         21.85         32.15         6.61 o                         
   2   4   2         71.94         81.14         7.72 o                         
   3   4   2       2017.19       2542.24        44.99 o                         
   4   4   2        303.47        313.18        17.30 o                         
   5   4   2         28.38         39.01         6.77 o                         
   6   4   2       2253.23       2423.03        50.59 o                         
   7   4   2          4.68          5.80         3.96 o                         
   8   4   2        146.74        110.19        17.80 o                         
  -8   5   2         13.57          9.91         2.42 o                         
  -7   5   2         22.43         10.54         2.63 o                         
  -6   5   2        154.66        122.56        10.60 o                         
  -5   5   2        395.66        316.08        16.65 o                         
  -4   5   2          0.04         -0.95         2.28 o                         
  -3   5   2       8035.42       8072.76        77.07 o                         
  -2   5   2          8.52          8.66         2.06 o                         
  -1   5   2        521.46        588.81        16.19 o                         
   0   5   2        846.56       1066.61        27.36 o                         
   1   5   2        525.12        627.42        19.85 o                         
   2   5   2          4.35          5.29         2.92 o                         
   3   5   2       8642.17      11246.66       102.79 o                         
   4   5   2          0.00          1.89         3.29 o                         
   5   5   2        453.73        444.47        20.99 o                         
   6   5   2        163.88        151.94        10.82 o                         
   7   5   2         16.71          6.61         5.98 o                         
   8   5   2          8.32        187.51       184.54 o                         
  -7   6   2         39.67         34.80         6.54 o                         
  -6   6   2        103.51         52.52        10.49 o                         
  -4   6   2        473.84        459.66        19.65 o                         
  -3   6   2         45.30         57.53         6.66 o                         
  -2   6   2       1847.12       1719.51        28.86 o                         
  -1   6   2          0.06          1.17         1.83 o                         
   0   6   2        527.26        561.24        19.59 o                         
   1   6   2          1.26          1.73         2.57 o                         
   2   6   2       1978.00       2308.91        43.45 o                         
   3   6   2         52.81         77.23         8.64 o                         
   4   6   2        581.01        612.49        25.12 o                         
   5   6   2         47.06         20.11        27.72 o                         
   6   6   2        133.07        126.03        11.44 o                         
   7   6   2         51.55         49.56         9.71 o                         
  -2   7   2          2.40          1.28         2.35 o                         
  -1   7   2       1084.52        880.62        28.03 o                         
   0   7   2         43.30         69.70         6.83 o                         
   1   7   2       1125.59       1174.38        31.78 o                         
   2   7   2          2.06          6.11         3.55 o                         
   3   7   2         15.61        336.50       198.57 o                         
   4   7   2         78.51        129.51        12.88 o                         
   5   7   2       1095.67       2558.12       186.50 o                         
   6   7   2          3.85         -6.39         6.39 o                         
  -2   8   2        935.66        960.18        37.16 o                         
  -1   8   2         11.44         12.87         2.85 o                         
   0   8   2        163.74        193.61        12.47 o                         
   1   8   2          4.47          6.60         3.63 o                         
   2   8   2       1008.39       1137.82        34.21 o                         
   3   8   2         13.82         45.36        10.15 o                         
   4   8   2        610.37        939.58        57.97 o                         
   5   8   2          0.57          5.04        14.09 o                         
  -2   9   2         10.23         10.23         5.24 o                         
  -1   9   2         55.08         55.77         8.20 o                         
   0   9   2        381.49        835.36        27.22 o                         
   1   9   2         52.92         58.60         8.07 o                         
   2   9   2          3.10         15.12         4.76 o                         
   3   9   2         73.14         27.22         7.10 o                         
  -9   1   3        147.55         69.72         3.92 o                         
  -8   1   3          6.91          3.40         1.96 o                         
  -7   1   3        230.41        192.39         7.40 o                         
  -6   1   3        364.18        257.16         8.59 o                         
  -8   2   3         51.11        135.06         7.81 o                         
  -7   2   3         95.44         57.25         4.87 o                         
  -6   2   3       2892.22       2329.29        30.74 o                         
  -4   2   3        808.89        550.24        10.29 o                         
  -3   2   3        367.32        266.18         8.76 o                         
  -2   2   3        513.15        458.99        11.36 o                         
  -1   2   3          1.35          0.98         2.29 o                         
   0   2   3      19625.68      24833.79       116.13 o                         
   1   2   3          1.21          1.50         5.79 o                         
  -8   3   3          6.06          9.10         2.82 o                         
  -7   3   3        157.84        165.05         9.19 o                         
  -6   3   3        161.52        124.69         7.92 o                         
  -5   3   3          9.31         -0.14         0.92 o                         
  -4   3   3          0.16          0.49         0.82 o                         
  -3   3   3         37.28         37.75         2.82 o                         
  -2   3   3         22.47         15.83         2.01 o                         
  -1   3   3        171.91        169.95         7.57 o                         
   0   3   3        907.04        825.55        21.67 o                         
   1   3   3        178.67        186.46        12.70 o                         
   2   3   3         19.27         56.66        49.67 o                         
   3   3   3         77.01         55.97         8.08 o                         
   4   3   3          0.01          3.70         3.84 o                         
   5   3   3          5.33         11.75         6.29 o                         
   6   3   3        196.94        214.90        14.75 o                         
   7   3   3        195.93        192.22        19.01 o                         
  -8   4   3          1.77       6267.73      8419.53 o                         
  -7   4   3         62.96         34.69        16.34 o                         
  -6   4   3          4.33          1.09         1.96 o                         
  -5   4   3         35.01         33.77         3.40 o                         
  -4   4   3        335.00        308.14        17.17 o                         
  -3   4   3          4.05          3.99         1.44 o                         
  -2   4   3        151.51        145.41         6.63 o                         
  -1   4   3        173.29        193.60         8.55 o                         
   0   4   3          0.01          0.75         1.81 o                         
   1   4   3        180.63        225.78        17.66 o                         
   2   4   3        175.61        182.53        12.97 o                         
   3   4   3         12.25         10.10         9.78 o                         
   4   4   3        399.99        486.44        24.65 o                         
   5   4   3         60.18         49.55         8.29 o                         
   6   4   3          7.89         66.95        17.69 o                         
   7   4   3         72.68        242.30       222.56 o                         
   8   4   3         11.19          5.19         2.82 o                         
  -7   5   3        428.83        411.45        10.23 o                         
  -6   5   3          1.01          1.04         1.12 o                         
  -5   5   3        174.13        164.42         8.73 o                         
  -4   5   3        102.36        114.32        23.16 o                         
  -3   5   3       1157.79       1058.24        18.62 o                         
  -2   5   3         69.96         76.11         8.05 o                         
   0   5   3          0.86         27.88         8.36 o                         
   1   5   3       1237.86       1208.03        61.96 o                         
   2   5   3        100.58        105.86        10.22 o                         
   3   5   3       1182.13       1621.24        42.73 o                         
   4   5   3         96.06        129.44        13.96 o                         
   5   5   3        275.16        443.64        51.15 o                         
   6   5   3          9.92          6.19         6.32 o                         
   7   5   3        575.56        612.10        27.56 o                         
  -6   6   3       1125.62       1026.39        22.73 o                         
  -5   6   3         88.51         70.76         5.76 o                         
  -4   6   3         55.33         41.89         4.78 o                         
  -3   6   3        231.83        196.84         9.43 o                         
  -2   6   3        186.30        139.74         8.80 o                         
  -1   6   3        123.57        110.14         7.17 o                         
   0   6   3       3771.18       5496.52        59.38 o                         
   1   6   3        130.41        113.21         9.68 o                         
   2   6   3        202.58        148.41        28.13 o                         
   3   6   3        265.20        285.97        24.00 o                         
   4   6   3        126.65         63.94        25.41 o                         
   5   6   3         95.68         95.64        11.16 o                         
   6   6   3       1127.09       1656.18        63.15 o                         
  -5   7   3          2.80          7.95         3.54 o                         
  -4   7   3         17.59          8.04         2.71 o                         
  -3   7   3        106.51        125.21         7.43 o                         
  -2   7   3        236.76        245.56        10.27 o                         
   0   7   3        643.06        688.02        21.47 o                         
   1   7   3         13.93          7.49         3.99 o                         
   2   7   3        281.98        295.32        24.33 o                         
   3   7   3        141.92        153.86         9.57 o                         
   4   7   3         18.00         12.26         4.26 o                         
   5   7   3          0.05         11.53         4.69 o                         
  -4   8   3        127.95         95.62         8.24 o                         
  -3   8   3        904.68        970.31        50.32 o                         
  -2   8   3         63.21         55.74         9.95 o                         
  -1   8   3         85.04         67.74         6.75 o                         
   0   8   3        319.96        349.28        16.20 o                         
   1   8   3         73.14         70.07         7.60 o                         
   2   8   3         87.19         94.99        10.18 o                         
   3   8   3       1002.78       1589.12        44.39 o                         
   4   8   3        113.49        194.30        33.74 o                         
  -1   9   3        563.44        668.37        22.01 o                         
   0   9   3        588.28        666.07        23.36 o                         
   1   9   3        486.69        757.95        27.34 o                         
  -8   1   4          0.93         -0.95         0.95 o                         
  -7   1   4          0.47          2.30         1.04 o                         
  -8   2   4        260.59        376.61        11.93 o                         
  -7   2   4          8.90          4.67         1.53 o                         
  -5   2   4         22.45         16.22         1.84 o                         
  -4   2   4         37.90         29.36         2.82 o                         
  -3   2   4         37.49         41.86         4.38 o                         
  -2   2   4       1054.24        933.79        25.81 o                         
  -8   3   4          4.11          5.45         1.99 o                         
  -5   3   4       1406.86       1284.27        18.87 o                         
  -4   3   4         42.05         28.61         3.17 o                         
  -3   3   4       1075.13        824.43        15.01 o                         
  -2   3   4          1.24         -0.11         1.38 o                         
  -1   3   4       1781.42       1679.22        29.29 o                         
   0   3   4         52.92         62.38         6.83 o                         
   1   3   4       1926.77       2017.97        43.44 o                         
   2   3   4          0.00          4.29        14.42 o                         
  -7   4   4          2.03          0.61         0.63 o                         
  -6   4   4         41.19         35.06         3.03 o                         
  -5   4   4          4.36         -1.93         3.04 o                         
  -4   4   4        457.52        455.05        15.53 o                         
  -3   4   4        669.80        585.92        16.39 o                         
  -2   4   4       1711.17       1387.39        21.22 o                         
  -1   4   4          2.43          0.65         2.01 o                         
   0   4   4        393.30        380.45        15.74 o                         
   1   4   4          4.80          2.54         3.76 o                         
   2   4   4       2068.74       2215.58        50.06 o                         
   3   4   4        708.29        956.04        35.91 o                         
   4   4   4        678.95        749.82        36.70 o                         
   5   4   4          1.49          2.67        11.08 o                         
   6   4   4         64.16         92.79        14.34 o                         
   7   4   4          4.06          3.92         5.70 o                         
  -6   5   4         18.01          6.37         1.82 o                         
  -5   5   4        168.87        170.16        13.44 o                         
  -4   5   4          3.44          0.06         1.54 o                         
  -3   5   4          0.61          2.22         1.31 o                         
  -2   5   4         38.71         48.30         4.64 o                         
  -1   5   4        190.92        174.76        18.74 o                         
   0   5   4         51.28         55.32         4.76 o                         
   1   5   4        235.63        178.85        12.04 o                         
   2   5   4         56.98         55.72         7.85 o                         
   3   5   4          4.53         -4.64         8.62 o                         
   4   5   4          2.03         -5.80         6.08 o                         
   5   5   4        281.57        267.06        21.91 o                         
   6   5   4          8.79         21.43         6.50 o                         
  -5   6   4          0.25         -1.22         1.32 o                         
  -4   6   4          3.56          6.51         5.10 o                         
  -3   6   4        112.72        127.02         6.86 o                         
  -2   6   4          0.50         -2.30         2.30 o                         
  -1   6   4          1.09          6.52         4.20 o                         
   0   6   4        538.31        370.96        15.97 o                         
   1   6   4          0.26          2.48         2.94 o                         
   2   6   4          1.58          0.23         3.02 o                         
   3   6   4        122.49        186.11        15.30 o                         
   4   6   4          3.95         -3.27         6.09 o                         
   5   6   4          0.38         -1.88         4.49 o                         
   6   6   4        287.31        282.44        37.63 o                         
  -4   7   4         19.15         12.63         2.45 o                         
  -3   7   4       1263.84       1287.08        23.82 o                         
  -2   7   4         41.50         43.50         4.68 o                         
  -1   7   4         15.00         11.72         3.13 o                         
   0   7   4          4.22          3.75         2.52 o                         
   1   7   4         20.63         12.39         4.18 o                         
   2   7   4         34.03         50.34         8.38 o                         
   3   7   4       1640.08       2010.38        53.11 o                         
   4   7   4         17.80         22.32         7.03 o                         
  -2   8   4          1.11          9.02         5.27 o                         
  -1   8   4          2.44         16.40        14.36 o                         
   0   8   4       1522.73       1769.68        37.55 o                         
   1   8   4          1.61        126.49       140.22 o                         
   2   8   4          0.32         -3.06         3.28 o                         
  -6   2   5        165.29        143.56         6.14 o                         
  -5   2   5         35.27         34.95         3.37 o                         
  -4   2   5        526.08        493.08        15.24 o                         
  -6   3   5          3.40          7.20         1.73 o                         
  -5   3   5         33.06         38.43         3.63 o                         
  -4   3   5         12.92         33.39         5.30 o                         
  -3   3   5        896.27        795.07        21.23 o                         
  -2   3   5         67.89         62.60         7.12 o                         
  -1   3   5        116.19        116.68        11.75 o                         
  -6   4   5         45.83         45.00         4.09 o                         
  -5   4   5          2.14          3.20         1.33 o                         
  -4   4   5        173.50        166.50         7.48 o                         
  -3   4   5          2.44        110.19        65.54 o                         
  -2   4   5         90.32         73.87         5.44 o                         
  -1   4   5          6.11          3.51         2.56 o                         
   0   4   5        297.68        313.88        15.29 o                         
   1   4   5         10.65          7.73         3.99 o                         
   2   4   5        101.43        113.63        12.36 o                         
   3   4   5          6.24          0.81         4.44 o                         
  -5   5   5         30.94         35.00         4.28 o                         
  -4   5   5         38.15         34.04         3.13 o                         
  -3   5   5       1161.23       1243.65        20.77 o                         
  -2   5   5         25.04         27.36         5.26 o                         
  -1   5   5        196.36        207.34        12.52 o                         
   0   5   5         60.21         73.26        30.06 o                         
   1   5   5        213.57        221.75        14.66 o                         
   2   5   5         30.14         26.46         5.96 o                         
   3   5   5       1440.44       1888.94        52.41 o                         
   4   5   5         48.07         55.53         9.94 o                         
   5   5   5         61.77         66.12        11.70 o                         
  -4   6   5         97.69         94.92         7.25 o                         
  -3   6   5        103.19         93.01         5.70 o                         
  -2   6   5         48.39         36.35         4.22 o                         
  -1   6   5         36.19         49.36         5.09 o                         
   0   6   5        694.35        832.17        22.70 o                         
   1   6   5         38.60         45.89         7.68 o                         
   2   6   5         57.09         46.09         7.15 o                         
   3   6   5        151.93        140.36        13.85 o                         
   4   6   5        143.87        154.71        17.70 o                         
  -2   7   5         63.95         58.24        15.07 o                         
  -1   7   5          0.16         -0.08         2.22 o                         
   0   7   5        648.99        811.99        25.00 o                         
   1   7   5          2.32          6.42         3.60 o                         
   2   7   5         78.01         81.57         9.88 o                         
  -6   2   6        223.54        266.75         9.74 o                         
  -5   3   6         13.21         14.15         2.94 o                         
  -4   3   6         87.47         90.15         7.49 o                         
  -3   3   6        962.41       1177.76        27.83 o                         
  -4   4   6         16.83         22.82         3.69 o                         
  -3   4   6         15.91         16.19         3.49 o                         
  -2   4   6          3.63          2.02         9.45 o                         
  -1   4   6         61.73         77.61        10.11 o                         
   0   4   6       3558.60       4566.69        78.77 o                         
  -3   5   6        597.35        680.40        18.71 o                         
  -2   5   6         20.76         14.81         2.82 o                         
  -1   5   6         95.92        100.79         7.52 o                         
   0   5   6          9.71         18.16         3.85 o                         
   1   5   6         95.87        108.40        10.65 o                         
   2   5   6         32.43         19.49         9.41 o                         
   3   5   6        829.28       1127.34        62.52 o                         
  -1   6   6          0.26         99.63        20.46 o                         
   1   6   6          0.03          2.00         2.62 o                         
                                                                                
